# Supplementary material for: Combinatorial therapy regimens targeting preclinical models of melanoma resistant to immune checkpoint blockade
Source: J Clin Invest. 2025 Jul 10;135(18):e185220. doi: 10.1172/JCI185220 (PMC12490269; doi:10.1172/JCI185220)
Supplement: Supplemental tables 1-12 [file jci-135-185220-s208.xlsx]

## Sheet: Table S1
Table S1: Clinical and molecular features of melanoma tumors analyzed and PDX models utilized
Untreated	Sex	Age at collection	Stage at collection	Specimen type	Driver Mutation(s)	Prior Treatment (targeted or immunotherapy
MM-157 (tissue)	M	75	IIIB	In-transit metastasis	not sequenced	No prior treatment
MM-163 (tissue)	F	72	IIIC	skin metastasis	WT for BRAF	No prior treatment
MM-178 (tissue)	F	69	III	Lymph node metastasis	not sequenced	No prior treatment
MM-179 (tissue)	M	50	IIIB	primary (skin)	not sequenced	No prior treatment
MM-189 (tissue)	M	87	IV	Spleen metastasis	BRAF V600E	No prior treatment
MM-195 (tissue)	M	54	III	Lymph node metastasis	Wildtype for BRAF & CKIT	No prior treatment
MM-206 (tissue)	F	52	IIIB	Lymph node metastasis	BRAF V600E	No prior treatment
MM-218 (tissue)	M	70	III	Lymph node metastasis	BRAF V600E	No prior treatment
MM-219 (tissue)	F	48	IIIB	Lymph node metastasis	NRAS Gln61Arg (c.182A>G), WT for BRAF	No prior treatment
MM-224 (tissue)	M	58	III	Lymph node metastasis	WT for BRAF	No prior treatment
MM-230 (tissue)	F	66	III	Recurrent skin metastasis	NRAS Q16R	No prior treatment
MM-251 (tissue)	M	78	IIIB	In-transit metastasis	BRAF V600E	No prior treatment
MM-313 (tissue and PDX)	F	64	IIIC	Subcutaneous metastasis	BRAF V600E	No prior treatment
MM-325 (tissue)	F	64	IIIC	Lymph node metastasis	BRAF V600E	No prior treatment
MM-348 (tissue and PDX)	M	51	IIIC	Lymph node metastasis	BRAF V600E	No prior treatment
MM-309 (PDX)	F	86	IV	Subcutaneous metastasis	BRAF D594E, HRAS Q61K	No prior treatment
MM-363 (PDX)	F	64	IIIC	Lymph node metastasis	WT for BRAF, NRAS, KIT	No prior treatment
MM-425 (PDX)	M	71	IV(M1a)	Soft tissue metastasis	BRCA1 splice site 671-1G>A; EGFR A763V; ARID1B Q1166*; CDKN2A p16INK4a P81L; TERT promoter -124C>T; TP53 W53*	No prior treatment
PD1-Resistant	Sex	Age at collection	Stage at collection	Tissue type	Driver Mutation	Prior Treatment (targeted or immunotherapy)
MM-329 (tissue)	F	73	IV	Lymph node metastasis	NF1 P678fs*10; RAF1 amplification; KRAS amplification; EMSY amplification	Ipilimumab; Pembrolizumab
MM-337 (tissue and PDX)	F	48	IV	Lymph node metastasis	BRAF V600E; NRAS R61Q; CTNNB1 S45P; GPR124 R199C	Vemurafenib; Ipilimumab; Pembrolizumab + Dabrafenib; Nivolumab + Ipilimumab; Nivolumab + Dabrafenib+ Tramatenib
MM-352 (tissue)	M	74	IV	Soft tissue metastasis	BRAF V600E	Adjuvant Ipilimumab; Vemurafenib; Ipilimumab + XRT; Dabrafenib; Pembrolizumab
MM-384 (tissue)	F	64	IV	Soft tissue metastasis	PTEN loss; CDKN2A/B loss	Adjuvant Pembrolizumab
MM-386 (tissue and PDX)	M	80	IV	Subcutaneous metastasis	NRAS Q61; APC D849fs*11; CDKN2A/B loss; DICER1 L1323fs*1; TERT promoter-146C>T	Pembrolizumab
MM-387 (tissue)	F	30	IV	Subcutaneous metastasis	BRAF SOX5-BRAF fusion; AURKA amplification; ARFRP1 amplification; GNAS amplification; ZNF217 amplification	Nivolumab + Ipilimumab
MM-395 (tissue)	F	51	IV	Skin metastasis	CTNNB1 S33P; CDK4 amplification; CRKL amplification	Adjuvant Ipilimumab; Nivolumab + Ipilimumab
MM-406 (tissue)	F	76	IV	Soft tissue metastasis	NRAS Q61R	Ipilimumab; Pembrolizumab; LV305 (NY-ESO-1-carrying lentivirus melanoma vaccine) + Pembrolizumab (clinical study)
MM-409 (tissue)	F	60	IIIC	Subcutaneous metastasis	NRAS Q61H; PTEN loss exons 2-9; CDKN2A p16INK4a splice site 151-1G>A and p14ARF splice site 194-1G>A; FAS loss; SPTA1; W1271*; TERT promoter -124C>T;	Pembrolizumab
MM-448 (Same patient as MM-406)(tissue)	F	76	IV	Soft tissue metastasis	NRAS Q61R; IDH1 R132C; CDKN2A p16INK4a R58* and p14ARF P72L; TERT promoter -146C>T	Ipilimumab; Pembrolizumab; LV305 (NY-ESO-1-carrying lentivirus melanoma vaccine) + Pembrolizumab (clinical study)
MM-490 (tissue)	M	64	IV	Dermal metastasis	NRAS Q61K; IDH1 R132C	Ipilimumab; Pembrolizumab; Nivolumab + Ipilimumab
MM-506 (Same patient as MM-384)(tissue)	F	66	IV	Lymph node metastasis	PTEN loss; CDKN2A/B loss	Adjuvant Pembrolizumab; Nivolumab + Ipilimumab; Nivolumab
MM-507 (tissue)	M	56	IV	Subcutaneous metastasis	BRAF V600E; MDM4 amplification; CDKN2A/B loss; PIK3C2B amplification; RAC1 P29S ; MCL1 amplification	Adjuvant Nivolumab
MM-523 (tissue)	F	66	IIIC	Subcutaneous metastasis	BRAF V600E; CDKN2A p16INK4a P75fs*30 and p14ARF R90fs*56; TERT promoter -146C>T; TP53 R337C	BMS CheckMate238 study - Adjuvant high-dose Ipilimumab vs Nivolumab treatment
MM505 (PDX)	F	74	IV	Lymph node metastasis	NF1 loss, ASXL1 rearrangement exon 12; ATRX N428fs*5; CDKN2A/B loss; KEL M1T; MTAP loss; TP53 P278R	Nivolumab + Ipilimumab
MM567 (PDX)	F	71	IV	Lymph node metastasis	NRAS Q61R	Pembrolizumab + (Lenvatinib or placebo)
MM574 (PDX)	F	59	IV	Lymph node metastasis	BRAF V600E; TERT promoter	Nivolumab + Ipilimumab; Nivolumab
MM578 (PDX)	M	67	IV	Retroperitoneal metastasis	WT for BRAF, KIT	Pembrolizumab

## Sheet: Table S2
Table S2. List of differentially expressed genes in PD-1 therapy resistant versus untreated metastatic melanoma
Ensembl_gene	Definition	Symbol	log_fold-PD1-Resistant_vs_Untreated	fold-PD1-Resistant_vs_Untreated	rawp-PD1-Resistant_vs_Untreated	adjp-PD1-Resistant_vs_Untreated
ENSG00000038945	macrophage scavenger receptor 1 [Source:HGNC Symbol;Acc:7376]	MSR1	1.53886	2.90565	3.02884e-05	0.110005
ENSG00000011454	RAB GTPase activating protein 1 [Source:HGNC Symbol;Acc:17155]	RABGAP1	0.612279	1.52867	3.68873e-05	0.110005
ENSG00000129472	RAB2B, member RAS oncogene family [Source:HGNC Symbol;Acc:20246]	RAB2B	0.655338	1.57499	3.7589e-05	0.110005
ENSG00000187239	formin binding protein 1 [Source:HGNC Symbol;Acc:17069]	FNBP1	0.859702	1.81466	3.9357e-05	0.110005
ENSG00000185928	PAXIP1 associated glutamate-rich protein 1 [Source:HGNC Symbol;Acc:28707]	PAGR1	-0.670116	-1.5912	3.99125e-05	0.110005
ENSG00000169554	zinc finger E-box binding homeobox 2 [Source:HGNC Symbol;Acc:14881]	ZEB2	0.82891	1.77634	4.21193e-05	0.110005
ENSG00000068366	acyl-CoA synthetase long-chain family member 4 [Source:HGNC Symbol;Acc:3571]	ACSL4	1.15198	2.22219	4.52033e-05	0.110005
ENSG00000226259	general transcription factor IIH, polypeptide 2B (pseudogene) [Source:HGNC Symbol;Acc:31393]	GTF2H2B	-0.723872	-1.65161	6.75738e-05	0.121727
ENSG00000146376	Rho GTPase activating protein 18 [Source:HGNC Symbol;Acc:21035]	ARHGAP18	0.985599	1.98013	7.48277e-05	0.121727
ENSG00000115762	pleckstrin homology domain containing, family B (evectins) member 2 [Source:HGNC Symbol;Acc:19236]	PLEKHB2	1.12679	2.18373	7.95669e-05	0.121727
ENSG00000114573	ATPase, H+ transporting, lysosomal 70kDa, V1 subunit A [Source:HGNC Symbol;Acc:851]	ATP6V1A	1.10905	2.15703	8.51303e-05	0.121727
ENSG00000132294	EFR3 homolog A (S. cerevisiae) [Source:HGNC Symbol;Acc:28970]	EFR3A	0.989563	1.98558	8.97418e-05	0.121727
ENSG00000134955	solute carrier family 37 (glycerol-3-phosphate transporter), member 2 [Source:HGNC Symbol;Acc:20644]	SLC37A2	1.39514	2.63013	8.99064e-05	0.121727
ENSG00000155090	Kruppel-like factor 10 [Source:HGNC Symbol;Acc:11810]	KLF10	0.70619	1.63149	0.000129414	0.132275
ENSG00000134954	v-ets erythroblastosis virus E26 oncogene homolog 1 (avian) [Source:HGNC Symbol;Acc:3488]	ETS1	1.1726	2.25417	0.000144696	0.132275
ENSG00000108961	RAN guanine nucleotide release factor [Source:HGNC Symbol;Acc:17679]	RANGRF	-0.74735	-1.67871	0.000159626	0.132275
ENSG00000116489	capping protein (actin filament) muscle Z-line, alpha 1 [Source:HGNC Symbol;Acc:1488]	CAPZA1	0.662952	1.58332	0.000163887	0.132275
ENSG00000056586	ring finger and CCCH-type domains 2 [Source:HGNC Symbol;Acc:21461]	RC3H2	0.715091	1.64159	0.000166122	0.132275
ENSG00000118242	melanoregulin [Source:HGNC Symbol;Acc:25478]	MREG	1.41242	2.66183	0.000179411	0.132275
ENSG00000189067	lipopolysaccharide-induced TNF factor [Source:HGNC Symbol;Acc:16841]	LITAF	1.09876	2.14171	0.000185021	0.132275
ENSG00000104765	BCL2/adenovirus E1B 19kDa interacting protein 3-like [Source:HGNC Symbol;Acc:1085]	BNIP3L	0.770281	1.7056	0.000185544	0.132275
ENSG00000064012	caspase 8, apoptosis-related cysteine peptidase [Source:HGNC Symbol;Acc:1509]	CASP8	0.670272	1.59137	0.000193717	0.132275
ENSG00000003056	mannose-6-phosphate receptor (cation dependent) [Source:HGNC Symbol;Acc:6752]	M6PR	0.724854	1.65273	0.000203669	0.132275
ENSG00000138293	nuclear receptor coactivator 4 [Source:HGNC Symbol;Acc:7671]	NCOA4	0.833529	1.78204	0.000219457	0.132275
ENSG00000167461	RAB8A, member RAS oncogene family [Source:HGNC Symbol;Acc:7007]	RAB8A	0.616836	1.53351	0.000219484	0.132275
ENSG00000119314	polypyrimidine tract binding protein 3 [Source:HGNC Symbol;Acc:10253]	PTBP3	0.899661	1.86563	0.000224821	0.132275
ENSG00000165025	spleen tyrosine kinase [Source:HGNC Symbol;Acc:11491]	SYK	1.1161	2.16761	0.000230943	0.132275
ENSG00000003402	CASP8 and FADD-like apoptosis regulator [Source:HGNC Symbol;Acc:1876]	CFLAR	0.790833	1.73007	0.000247181	0.132275
ENSG00000143970	additional sex combs like 2 (Drosophila) [Source:HGNC Symbol;Acc:23805]	ASXL2	0.899152	1.86497	0.000249543	0.132275
ENSG00000130731	chromosome 16 open reading frame 13 [Source:HGNC Symbol;Acc:14141]	C16orf13	-0.771801	-1.7074	0.000277813	0.132275
ENSG00000159256	MORC family CW-type zinc finger 3 [Source:HGNC Symbol;Acc:23572]	MORC3	0.668525	1.58945	0.000298009	0.133204
ENSG00000110880	coronin, actin binding protein, 1C [Source:HGNC Symbol;Acc:2254]	CORO1C	0.746964	1.67826	0.000327067	0.138671
ENSG00000165029	ATP-binding cassette, sub-family A (ABC1), member 1 [Source:HGNC Symbol;Acc:29]	ABCA1	1.13003	2.18863	0.000353069	0.143202
ENSG00000114450	guanine nucleotide binding protein (G protein), beta polypeptide 4 [Source:HGNC Symbol;Acc:20731]	GNB4	1.04709	2.06635	0.000381345	0.146325
ENSG00000126945	heterogeneous nuclear ribonucleoprotein H2 (H') [Source:HGNC Symbol;Acc:5042]	HNRNPH2	0.860824	1.81608	0.000398374	0.146325
ENSG00000140396	nuclear receptor coactivator 2 [Source:HGNC Symbol;Acc:7669]	NCOA2	0.766762	1.70145	0.000400853	0.146325
ENSG00000172493	AF4/FMR2 family, member 1 [Source:HGNC Symbol;Acc:7135]	AFF1	0.675183	1.5968	0.000413784	0.148569
ENSG00000091527	CDV3 homolog (mouse) [Source:HGNC Symbol;Acc:26928]	CDV3	0.625118	1.54234	0.00046738	0.149671
ENSG00000085832	epidermal growth factor receptor pathway substrate 15 [Source:HGNC Symbol;Acc:3419]	EPS15	0.865202	1.82159	0.000469545	0.149671
ENSG00000110367	DEAD (Asp-Glu-Ala-Asp) box helicase 6 [Source:HGNC Symbol;Acc:2747]	DDX6	0.876634	1.83609	0.000473226	0.149671
ENSG00000107263	Rap guanine nucleotide exchange factor (GEF) 1 [Source:HGNC Symbol;Acc:4568]	RAPGEF1	0.903675	1.87083	0.000494583	0.149671
ENSG00000137075	ring finger protein 38 [Source:HGNC Symbol;Acc:18052]	RNF38	0.668712	1.58965	0.00050243	0.149671
ENSG00000168385	septin 2 [Source:HGNC Symbol;Acc:7729]	SEPT2	0.784162	1.72209	0.000510119	0.149671
ENSG00000213625	leptin receptor overlapping transcript [Source:HGNC Symbol;Acc:29477]	LEPROT	0.771067	1.70653	0.000531579	0.153193
ENSG00000074603	dipeptidyl-peptidase 8 [Source:HGNC Symbol;Acc:16490]	DPP8	0.664315	1.58482	0.000538782	0.153252
ENSG00000084234	amyloid beta (A4) precursor-like protein 2 [Source:HGNC Symbol;Acc:598]	APLP2	0.99744	1.99645	0.000548132	0.153913
ENSG00000130309	collagen beta(1-O)galactosyltransferase 1 [Source:HGNC Symbol;Acc:26182]	COLGALT1	0.680937	1.60318	0.000585158	0.156215
ENSG00000133961	numb homolog (Drosophila) [Source:HGNC Symbol;Acc:8060]	NUMB	0.5943	1.50974	0.000593111	0.156215
ENSG00000172936	myeloid differentiation primary response 88 [Source:HGNC Symbol;Acc:7562]	MYD88	0.758708	1.69197	0.000604705	0.156215
ENSG00000205981	DnaJ (Hsp40) homolog, subfamily C, member 19 [Source:HGNC Symbol;Acc:30528]	DNAJC19	-0.591566	-1.50688	0.000636237	0.156215
ENSG00000168000	Berardinelli-Seip congenital lipodystrophy 2 (seipin) [Source:HGNC Symbol;Acc:15832]	BSCL2	-0.808183	-1.751	0.000640981	0.156215
ENSG00000165168	cytochrome b-245, beta polypeptide [Source:HGNC Symbol;Acc:2578]	CYBB	2.08503	4.24283	0.000651659	0.156215
ENSG00000114439	bobby sox homolog (Drosophila) [Source:HGNC Symbol;Acc:14422]	BBX	0.841208	1.79155	0.000663317	0.156215
ENSG00000129226	CD68 molecule [Source:HGNC Symbol;Acc:1693]	CD68	1.47113	2.77239	0.000678308	0.156829
ENSG00000144034	TP53RK binding protein [Source:HGNC Symbol;Acc:24259]	TPRKB	-0.760921	-1.69457	0.000703425	0.157733
ENSG00000143224	protoporphyrinogen oxidase [Source:HGNC Symbol;Acc:9280]	PPOX	-0.721616	-1.64903	0.000734662	0.157733
ENSG00000105939	zinc finger CCCH-type, antiviral 1 [Source:HGNC Symbol;Acc:23721]	ZC3HAV1	0.675666	1.59733	0.000739879	0.157733
ENSG00000166224	sphingosine-1-phosphate lyase 1 [Source:HGNC Symbol;Acc:10817]	SGPL1	0.804866	1.74698	0.000742984	0.157733
ENSG00000138757	GTPase activating protein (SH3 domain) binding protein 2 [Source:HGNC Symbol;Acc:30291]	G3BP2	0.81792	1.76286	0.000754124	0.157733
ENSG00000101577	lipin 2 [Source:HGNC Symbol;Acc:14450]	LPIN2	0.98028	1.97285	0.000754392	0.157733
ENSG00000110422	homeodomain interacting protein kinase 3 [Source:HGNC Symbol;Acc:4915]	HIPK3	0.723219	1.65086	0.000756685	0.157733
ENSG00000134250	notch 2 [Source:HGNC Symbol;Acc:7882]	NOTCH2	0.95068	1.93278	0.000771014	0.157733
ENSG00000127184	cytochrome c oxidase subunit VIIc [Source:HGNC Symbol;Acc:2292]	COX7C	-0.937183	-1.91479	0.000777789	0.157733
ENSG00000145736	general transcription factor IIH, polypeptide 2, 44kDa [Source:HGNC Symbol;Acc:4656]	GTF2H2	-0.62761	-1.545	0.000807533	0.159339
ENSG00000114738	mitogen-activated protein kinase-activated protein kinase 3 [Source:HGNC Symbol;Acc:6888]	MAPKAPK3	0.707043	1.63245	0.000833392	0.162973
ENSG00000177885	growth factor receptor-bound protein 2 [Source:HGNC Symbol;Acc:4566]	GRB2	0.81345	1.75741	0.000892724	0.165163
ENSG00000163788	SNF related kinase [Source:HGNC Symbol;Acc:30598]	SNRK	0.625624	1.54288	0.000914598	0.165163
ENSG00000169972	pseudouridylate synthase-like 1 [Source:HGNC Symbol;Acc:26914]	PUSL1	-0.630335	-1.54792	0.000938844	0.165163
ENSG00000148110	hippocampus abundant transcript-like 1 [Source:HGNC Symbol;Acc:23376]	HIATL1	0.904261	1.87159	0.000945228	0.165163
ENSG00000163463	keratinocyte associated protein 2 [Source:HGNC Symbol;Acc:28942]	KRTCAP2	-0.813345	-1.75728	0.000963903	0.165163
ENSG00000241839	pleckstrin homology domain containing, family O member 2 [Source:HGNC Symbol;Acc:30026]	PLEKHO2	1.01712	2.02387	0.00103088	0.165163
ENSG00000120586	mannose receptor, C type 1 [Source:HGNC Symbol;Acc:7228]	MRC1	1.77269	3.41691	0.00103405	0.165163
ENSG00000107099	dedicator of cytokinesis 8 [Source:HGNC Symbol;Acc:19191]	DOCK8	1.01721	2.024	0.00104218	0.165163
ENSG00000106868	sushi domain containing 1 [Source:HGNC Symbol;Acc:25413]	SUSD1	0.882285	1.84329	0.00104848	0.165163
ENSG00000138071	ARP2 actin-related protein 2 homolog (yeast) [Source:HGNC Symbol;Acc:169]	ACTR2	0.776427	1.71288	0.00105812	0.165163
ENSG00000167202	TBC1 domain family, member 2B [Source:HGNC Symbol;Acc:29183]	TBC1D2B	0.671496	1.59272	0.00107436	0.165163
ENSG00000148358	G protein-coupled receptor 107 [Source:HGNC Symbol;Acc:17830]	GPR107	0.649854	1.56901	0.00108941	0.165163
ENSG00000163840	deltex 3-like (Drosophila) [Source:HGNC Symbol;Acc:30323]	DTX3L	0.858519	1.81318	0.00109893	0.165163
ENSG00000159720	ATPase, H+ transporting, lysosomal 38kDa, V0 subunit d1 [Source:HGNC Symbol;Acc:13724]	ATP6V0D1	0.622213	1.53923	0.00112026	0.165163
ENSG00000243646	interleukin 10 receptor, beta [Source:HGNC Symbol;Acc:5965]	IL10RB	0.714845	1.64131	0.00112662	0.165163
ENSG00000129235	thioredoxin domain containing 17 [Source:HGNC Symbol;Acc:28218]	TXNDC17	-0.636857	-1.55494	0.00116338	0.165163
ENSG00000143314	mitochondrial ribosomal protein L24 [Source:HGNC Symbol;Acc:14037]	MRPL24	-0.649203	-1.5683	0.00116404	0.165163
ENSG00000184060	ArfGAP with dual PH domains 2 [Source:HGNC Symbol;Acc:16487]	ADAP2	1.12584	2.18229	0.00117132	0.165163
ENSG00000134056	mitochondrial ribosomal protein S36 [Source:HGNC Symbol;Acc:16631]	MRPS36	-0.623344	-1.54044	0.00117206	0.165163
ENSG00000159199	ATP synthase, H+ transporting, mitochondrial Fo complex, subunit C1 (subunit 9) [Source:HGNC Symbol;Acc:841]	ATP5G1	-0.734828	-1.6642	0.00117542	0.165163
ENSG00000169967	mitogen-activated protein kinase kinase kinase 2 [Source:HGNC Symbol;Acc:6854]	MAP3K2	0.648571	1.56761	0.0011903	0.165163
ENSG00000120063	guanine nucleotide binding protein (G protein), alpha 13 [Source:HGNC Symbol;Acc:4381]	GNA13	0.705397	1.63059	0.00119737	0.165163
ENSG00000119321	FK506 binding protein 15, 133kDa [Source:HGNC Symbol;Acc:23397]	FKBP15	0.623755	1.54088	0.00121637	0.165472
ENSG00000196730	death-associated protein kinase 1 [Source:HGNC Symbol;Acc:2674]	DAPK1	1.11552	2.16673	0.00125755	0.166889
ENSG00000198431	thioredoxin reductase 1 [Source:HGNC Symbol;Acc:12437]	TXNRD1	0.851811	1.80477	0.00126308	0.166889
ENSG00000241058	NOP2/Sun domain family, member 6 [Source:HGNC Symbol;Acc:23529]	NSUN6	-0.84253	-1.79319	0.00127253	0.166889
ENSG00000155629	phosphoinositide-3-kinase adaptor protein 1 [Source:HGNC Symbol;Acc:30034]	PIK3AP1	1.32836	2.51117	0.00127468	0.166889
ENSG00000183748	cDNA FLJ56855, highly similar to Macrophage mannose receptor 1 [Source:UniProtKB/TrEMBL;Acc:B4DLK9]	MRC1L1	1.87154	3.65924	0.0012906	0.166889
ENSG00000147416	ATPase, H+ transporting, lysosomal 56/58kDa, V1 subunit B2 [Source:HGNC Symbol;Acc:854]	ATP6V1B2	1.05471	2.0773	0.00129537	0.166889
ENSG00000067560	ras homolog family member A [Source:HGNC Symbol;Acc:667]	RHOA	0.754161	1.68665	0.00131006	0.167795
ENSG00000186660	ZFP91 zinc finger protein [Source:HGNC Symbol;Acc:14983]	ZFP91	0.871667	1.82978	0.00137653	0.174357
ENSG00000160688	flavin adenine dinucleotide synthetase 1 [Source:HGNC Symbol;Acc:24671]	FLAD1	-0.696262	-1.6203	0.00138289	0.174357
ENSG00000134058	cyclin-dependent kinase 7 [Source:HGNC Symbol;Acc:1778]	CDK7	-0.711213	-1.63718	0.00143715	0.17593
ENSG00000163378	EGF domain-specific O-linked N-acetylglucosamine (GlcNAc) transferase [Source:HGNC Symbol;Acc:28526]	EOGT	0.703312	1.62824	0.00143784	0.17593
ENSG00000165240	ATPase, Cu++ transporting, alpha polypeptide [Source:HGNC Symbol;Acc:869]	ATP7A	0.72461	1.65245	0.00148342	0.177342
ENSG00000135821	glutamate-ammonia ligase [Source:HGNC Symbol;Acc:4341]	GLUL	0.98803	1.98347	0.00148605	0.177342
ENSG00000188419	choroideremia (Rab escort protein 1) [Source:HGNC Symbol;Acc:1940]	CHM	0.796153	1.73646	0.00149961	0.177342
ENSG00000152601	muscleblind-like splicing regulator 1 [Source:HGNC Symbol;Acc:6923]	MBNL1	0.721967	1.64943	0.00151415	0.177342
ENSG00000023330	aminolevulinate, delta-, synthase 1 [Source:HGNC Symbol;Acc:396]	ALAS1	0.767717	1.70257	0.00154206	0.178496
ENSG00000185722	ankyrin repeat and FYVE domain containing 1 [Source:HGNC Symbol;Acc:20763]	ANKFY1	0.724889	1.65277	0.00154922	0.178496
ENSG00000135926	transmembrane BAX inhibitor motif containing 1 [Source:HGNC Symbol;Acc:23410]	TMBIM1	0.998974	1.99858	0.0015807	0.178496
ENSG00000168172	hook homolog 3 (Drosophila) [Source:HGNC Symbol;Acc:23576]	HOOK3	0.895433	1.86017	0.00158758	0.178496
ENSG00000021355	serpin peptidase inhibitor, clade B (ovalbumin), member 1 [Source:HGNC Symbol;Acc:3311]	SERPINB1	0.686346	1.6092	0.00159219	0.178496
ENSG00000136754	abl-interactor 1 [Source:HGNC Symbol;Acc:11320]	ABI1	0.676609	1.59838	0.00162686	0.178496
ENSG00000112062	mitogen-activated protein kinase 14 [Source:HGNC Symbol;Acc:6876]	MAPK14	0.667206	1.58799	0.0016896	0.181436
ENSG00000075539	FRY-like [Source:HGNC Symbol;Acc:29127]	FRYL	0.64231	1.56083	0.0016975	0.181436
ENSG00000137491	solute carrier organic anion transporter family, member 2B1 [Source:HGNC Symbol;Acc:10962]	SLCO2B1	1.45188	2.73564	0.00170753	0.181436
ENSG00000148926	adrenomedullin [Source:HGNC Symbol;Acc:259]	ADM	1.21722	2.32499	0.00172341	0.181436
ENSG00000174021	guanine nucleotide binding protein (G protein), gamma 5 [Source:HGNC Symbol;Acc:4408]	GNG5	-0.615904	-1.53252	0.00173135	0.181436
ENSG00000162910	mitochondrial ribosomal protein L55 [Source:HGNC Symbol;Acc:16686]	MRPL55	-0.646518	-1.56539	0.00176619	0.183726
ENSG00000108298	ribosomal protein L19 [Source:HGNC Symbol;Acc:10312]	RPL19	-0.649115	-1.56821	0.00178533	0.184444
ENSG00000114353	guanine nucleotide binding protein (G protein), alpha inhibiting activity polypeptide 2 [Source:HGNC Symbol;Acc:4385]	GNAI2	0.792456	1.73202	0.00181668	0.18593
ENSG00000131469	ribosomal protein L27 [Source:HGNC Symbol;Acc:10328]	RPL27	-0.75471	-1.68729	0.00186289	0.1869
ENSG00000121579	N(alpha)-acetyltransferase 50, NatE catalytic subunit [Source:HGNC Symbol;Acc:29533]	NAA50	0.603429	1.51932	0.00186895	0.1869
ENSG00000077238	interleukin 4 receptor [Source:HGNC Symbol;Acc:6015]	IL4R	0.890401	1.85369	0.00187398	0.1869
ENSG00000114331	ArfGAP with coiled-coil, ankyrin repeat and PH domains 2 [Source:HGNC Symbol;Acc:16469]	ACAP2	0.736445	1.66607	0.0018806	0.1869
ENSG00000123728	RAP2C, member of RAS oncogene family [Source:HGNC Symbol;Acc:21165]	RAP2C	0.585624	1.50069	0.0018859	0.1869
ENSG00000151726	acyl-CoA synthetase long-chain family member 1 [Source:HGNC Symbol;Acc:3569]	ACSL1	1.22231	2.3332	0.00190425	0.18747
ENSG00000206560	ankyrin repeat domain 28 [Source:HGNC Symbol;Acc:29024]	ANKRD28	0.815572	1.76	0.00193199	0.18747
ENSG00000133805	adenosine monophosphate deaminase 3 [Source:HGNC Symbol;Acc:470]	AMPD3	0.807931	1.7507	0.001943	0.18747
ENSG00000164164	OTU domain containing 4 [Source:HGNC Symbol;Acc:24949]	OTUD4	0.644814	1.56354	0.00197714	0.189097
ENSG00000158985	CDC42 small effector 2 [Source:HGNC Symbol;Acc:18547]	CDC42SE2	0.703103	1.628	0.00203006	0.191487
ENSG00000111412	chromosome 12 open reading frame 49 [Source:HGNC Symbol;Acc:26128]	C12orf49	0.7145	1.64091	0.00203909	0.191487
ENSG00000260807		RP11-161M6.2	-1.21171	-2.31612	0.00205458	0.191487
ENSG00000155130	myristoylated alanine-rich protein kinase C substrate [Source:HGNC Symbol;Acc:6759]	MARCKS	0.764369	1.69863	0.00206361	0.191513
ENSG00000148229	polymerase (DNA directed), epsilon 3, accessory subunit [Source:HGNC Symbol;Acc:13546]	POLE3	0.748706	1.68029	0.00212655	0.19297
ENSG00000236675	metaxin 1 pseudogene 1 [Source:HGNC Symbol;Acc:7505]	MTX1P1	-0.625929	-1.5432	0.00213358	0.19297
ENSG00000173193	poly (ADP-ribose) polymerase family, member 14 [Source:HGNC Symbol;Acc:29232]	PARP14	1.00784	2.0109	0.0021475	0.19297
ENSG00000159377	proteasome (prosome, macropain) subunit, beta type, 4 [Source:HGNC Symbol;Acc:9541]	PSMB4	-0.593641	-1.50905	0.00215156	0.19297
ENSG00000052795	folliculin interacting protein 2 [Source:HGNC Symbol;Acc:29280]	FNIP2	0.830179	1.77791	0.00217939	0.19297
ENSG00000143924	echinoderm microtubule associated protein like 4 [Source:HGNC Symbol;Acc:1316]	EML4	0.621445	1.53842	0.00220266	0.19297
ENSG00000132432	Sec61 gamma subunit [Source:HGNC Symbol;Acc:18277]	SEC61G	-0.765574	-1.70005	0.00227496	0.195393
ENSG00000203747	Fc fragment of IgG, low affinity IIIa, receptor (CD16a) [Source:HGNC Symbol;Acc:3619]	FCGR3A	1.87097	3.65779	0.00229164	0.195393
ENSG00000143256	prefoldin subunit 2 [Source:HGNC Symbol;Acc:8867]	PFDN2	-0.646073	-1.5649	0.00229621	0.195393
ENSG00000115808	striatin, calmodulin binding protein [Source:HGNC Symbol;Acc:11424]	STRN	0.66841	1.58932	0.00233894	0.195393
ENSG00000132109	tripartite motif containing 21 [Source:HGNC Symbol;Acc:11312]	TRIM21	0.773755	1.70971	0.00234748	0.195393
ENSG00000162747	Fc fragment of IgG, low affinity IIIb, receptor (CD16b) [Source:HGNC Symbol;Acc:3620]	FCGR3B	1.82441	3.54163	0.00237461	0.195393
ENSG00000144746	ADP-ribosylation-like factor 6 interacting protein 5 [Source:HGNC Symbol;Acc:16937]	ARL6IP5	0.813768	1.7578	0.00239219	0.195393
ENSG00000197045	glia maturation factor, beta [Source:HGNC Symbol;Acc:4373]	GMFB	0.640468	1.55883	0.00241291	0.195393
ENSG00000157107	FCH domain only 2 [Source:HGNC Symbol;Acc:25180]	FCHO2	0.603654	1.51956	0.00245868	0.197978
ENSG00000103066	phospholipase A2, group XV [Source:HGNC Symbol;Acc:17163]	PLA2G15	0.627744	1.54515	0.00249789	0.199667
ENSG00000159658	EF-hand calcium binding domain 14 [Source:HGNC Symbol;Acc:29051]	EFCAB14	0.666303	1.587	0.00262149	0.203603
ENSG00000157106	smg-1 homolog, phosphatidylinositol 3-kinase-related kinase (C. elegans) [Source:HGNC Symbol;Acc:30045]	SMG1	0.680693	1.60291	0.00263845	0.204076
ENSG00000056661	polycomb group ring finger 2 [Source:HGNC Symbol;Acc:12929]	PCGF2	-0.730161	-1.65882	0.00264623	0.204076
ENSG00000125753	vasodilator-stimulated phosphoprotein [Source:HGNC Symbol;Acc:12652]	VASP	0.660634	1.58078	0.00266681	0.204226
ENSG00000160285	lanosterol synthase (2,3-oxidosqualene-lanosterol cyclase) [Source:HGNC Symbol;Acc:6708]	LSS	0.761686	1.69547	0.00273558	0.207267
ENSG00000134698	argonaute RISC catalytic component 4 [Source:HGNC Symbol;Acc:18424]	AGO4	0.702195	1.62698	0.00274743	0.207267
ENSG00000123146	CD97 molecule [Source:HGNC Symbol;Acc:1711]	CD97	0.682686	1.60512	0.00275384	0.207267
ENSG00000153317	ArfGAP with SH3 domain, ankyrin repeat and PH domain 1 [Source:HGNC Symbol;Acc:2720]	ASAP1	0.790733	1.72995	0.00277655	0.207539
ENSG00000152223	ectopic P-granules autophagy protein 5 homolog (C. elegans) [Source:HGNC Symbol;Acc:29331]	EPG5	0.66807	1.58895	0.00278359	0.207539
ENSG00000104093	Dmx-like 2 [Source:HGNC Symbol;Acc:2938]	DMXL2	0.745599	1.67667	0.00281819	0.207539
ENSG00000164091	WD repeat domain 82 [Source:HGNC Symbol;Acc:28826]	WDR82	0.693665	1.61739	0.00287716	0.207539
ENSG00000105612	deoxyribonuclease II, lysosomal [Source:HGNC Symbol;Acc:2960]	DNASE2	0.685253	1.60798	0.00288039	0.207539
ENSG00000159399	hexokinase 2 [Source:HGNC Symbol;Acc:4923]	HK2	1.27937	2.42732	0.00289867	0.207539
ENSG00000135124	purinergic receptor P2X, ligand-gated ion channel, 4 [Source:HGNC Symbol;Acc:8535]	P2RX4	0.624777	1.54197	0.00291072	0.207539
ENSG00000106771	transmembrane protein 245 [Source:HGNC Symbol;Acc:1363]	TMEM245	0.768377	1.70335	0.00292243	0.207539
ENSG00000148154	UDP-glucose ceramide glucosyltransferase [Source:HGNC Symbol;Acc:12524]	UGCG	1.19951	2.29662	0.00295121	0.207539
ENSG00000111912	nuclear receptor coactivator 7 [Source:HGNC Symbol;Acc:21081]	NCOA7	0.778778	1.71568	0.00297234	0.207539
ENSG00000126561	signal transducer and activator of transcription 5A [Source:HGNC Symbol;Acc:11366]	STAT5A	0.781135	1.71848	0.00297307	0.207539
ENSG00000095261	proteasome (prosome, macropain) 26S subunit, non-ATPase, 5 [Source:HGNC Symbol;Acc:9563]	PSMD5	0.614718	1.53126	0.00301197	0.207539
ENSG00000116586	late endosomal/lysosomal adaptor, MAPK and MTOR activator 2 [Source:HGNC Symbol;Acc:29796]	LAMTOR2	-0.585783	-1.50085	0.00301786	0.207539
ENSG00000111331	2'-5'-oligoadenylate synthetase 3, 100kDa [Source:HGNC Symbol;Acc:8088]	OAS3	1.0516	2.07282	0.00301928	0.207539
ENSG00000115159	glycerol-3-phosphate dehydrogenase 2 (mitochondrial) [Source:HGNC Symbol;Acc:4456]	GPD2	0.804555	1.74661	0.00303332	0.207539
ENSG00000132205	elastin microfibril interfacer 2 [Source:HGNC Symbol;Acc:19881]	EMILIN2	0.876675	1.83614	0.00304173	0.207539
ENSG00000115956	pleckstrin [Source:HGNC Symbol;Acc:9070]	PLEK	1.72679	3.30991	0.00309371	0.209393
ENSG00000124172	ATP synthase, H+ transporting, mitochondrial F1 complex, epsilon subunit [Source:HGNC Symbol;Acc:838]	ATP5E	-0.60529	-1.52128	0.00309758	0.209393
ENSG00000114127	5'-3' exoribonuclease 1 [Source:HGNC Symbol;Acc:30654]	XRN1	0.714387	1.64079	0.00314735	0.211507
ENSG00000051382	phosphatidylinositol-4,5-bisphosphate 3-kinase, catalytic subunit beta [Source:HGNC Symbol;Acc:8976]	PIK3CB	0.681202	1.60347	0.00332726	0.220162
ENSG00000141295	secernin 2 [Source:HGNC Symbol;Acc:30381]	SCRN2	-0.695138	-1.61904	0.00335451	0.220632
ENSG00000197860	small glutamine-rich tetratricopeptide repeat (TPR)-containing, beta [Source:HGNC Symbol;Acc:23567]	SGTB	0.852577	1.80572	0.00339021	0.221712
ENSG00000173486	FK506 binding protein 2, 13kDa [Source:HGNC Symbol;Acc:3718]	FKBP2	-0.680214	-1.60238	0.00341317	0.221712
ENSG00000032742	intraflagellar transport 88 homolog (Chlamydomonas) [Source:HGNC Symbol;Acc:20606]	IFT88	-0.667465	-1.58828	0.00342403	0.221712
ENSG00000105355	perilipin 3 [Source:HGNC Symbol;Acc:16893]	PLIN3	0.795225	1.73535	0.00343617	0.221712
ENSG00000166340	tripeptidyl peptidase I [Source:HGNC Symbol;Acc:2073]	TPP1	0.903716	1.87088	0.00345739	0.221712
ENSG00000075785	RAB7A, member RAS oncogene family [Source:HGNC Symbol;Acc:9788]	RAB7A	0.676948	1.59875	0.00354737	0.225852
ENSG00000143258	ubiquitin specific peptidase 21 [Source:HGNC Symbol;Acc:12620]	USP21	-0.607712	-1.52384	0.00355776	0.225852
ENSG00000138942	ring finger protein 185 [Source:HGNC Symbol;Acc:26783]	RNF185	0.655307	1.57495	0.00366481	0.228042
ENSG00000136854	syntaxin binding protein 1 [Source:HGNC Symbol;Acc:11444]	STXBP1	1.53988	2.90771	0.00367985	0.228042
ENSG00000169136	activating transcription factor 5 [Source:HGNC Symbol;Acc:790]	ATF5	0.846525	1.79816	0.00369879	0.228042
ENSG00000100368	colony stimulating factor 2 receptor, beta, low-affinity (granulocyte-macrophage) [Source:HGNC Symbol;Acc:2436]	CSF2RB	1.33405	2.52109	0.00371821	0.228042
ENSG00000100030	mitogen-activated protein kinase 1 [Source:HGNC Symbol;Acc:6871]	MAPK1	0.65824	1.57816	0.00373615	0.228042
ENSG00000059588	TAR (HIV-1) RNA binding protein 1 [Source:HGNC Symbol;Acc:11568]	TARBP1	-0.769638	-1.70484	0.00377095	0.228785
ENSG00000114978	MOB kinase activator 1A [Source:HGNC Symbol;Acc:16015]	MOB1A	0.769705	1.70492	0.00378212	0.228829
ENSG00000136868	solute carrier family 31 (copper transporters), member 1 [Source:HGNC Symbol;Acc:11016]	SLC31A1	0.801101	1.74243	0.00380323	0.228841
ENSG00000010610	CD4 molecule [Source:HGNC Symbol;Acc:1678]	CD4	1.36691	2.57917	0.00383778	0.229251
ENSG00000254087	v-yes-1 Yamaguchi sarcoma viral related oncogene homolog [Source:HGNC Symbol;Acc:6735]	LYN	1.22617	2.33945	0.00387625	0.229251
ENSG00000186715	macrophage stimulating 1-like [Source:HGNC Symbol;Acc:7390]	MST1L	-0.960345	-1.94578	0.00393405	0.229251
ENSG00000137845	ADAM metallopeptidase domain 10 [Source:HGNC Symbol;Acc:188]	ADAM10	0.845272	1.7966	0.00393949	0.229251
ENSG00000173559	nucleic acid binding protein 1 [Source:HGNC Symbol;Acc:26232]	NABP1	0.705186	1.63036	0.00398622	0.229251
ENSG00000167851	CD300a molecule [Source:HGNC Symbol;Acc:19319]	CD300A	1.00481	2.00668	0.00402118	0.229251
ENSG00000204348	dom-3 homolog Z (C. elegans) [Source:HGNC Symbol;Acc:2992]	DOM3Z	-0.632233	-1.54996	0.00403616	0.229251
ENSG00000170458	CD14 molecule [Source:HGNC Symbol;Acc:1628]	CD14	1.39852	2.63631	0.00404792	0.229251
ENSG00000197081	insulin-like growth factor 2 receptor [Source:HGNC Symbol;Acc:5467]	IGF2R	0.994308	1.99213	0.00405427	0.229251
ENSG00000125691	ribosomal protein L23 [Source:HGNC Symbol;Acc:10316]	RPL23	-0.66572	-1.58636	0.00411069	0.230852
ENSG00000163939	polybromo 1 [Source:HGNC Symbol;Acc:30064]	PBRM1	0.767789	1.70266	0.00421867	0.234909
ENSG00000153250	RNA binding motif, single stranded interacting protein 1 [Source:HGNC Symbol;Acc:9907]	RBMS1	0.689345	1.61255	0.0042323	0.234909
ENSG00000197345	mitochondrial ribosomal protein L21 [Source:HGNC Symbol;Acc:14479]	MRPL21	-0.615766	-1.53237	0.0042427	0.234909
ENSG00000163686	abhydrolase domain containing 6 [Source:HGNC Symbol;Acc:21398]	ABHD6	0.701618	1.62633	0.00430033	0.235669
ENSG00000124151	nuclear receptor coactivator 3 [Source:HGNC Symbol;Acc:7670]	NCOA3	0.672232	1.59354	0.00431053	0.235669
ENSG00000198805	purine nucleoside phosphorylase [Source:HGNC Symbol;Acc:7892]	PNP	0.687533	1.61053	0.00432487	0.235669
ENSG00000168092	platelet-activating factor acetylhydrolase 1b, catalytic subunit 2 (30kDa) [Source:HGNC Symbol;Acc:8575]	PAFAH1B2	0.60464	1.5206	0.00433841	0.235781
ENSG00000071537	sel-1 suppressor of lin-12-like (C. elegans) [Source:HGNC Symbol;Acc:10717]	SEL1L	0.760221	1.69375	0.00446649	0.238202
ENSG00000106355	LSM5 homolog, U6 small nuclear RNA associated (S. cerevisiae) [Source:HGNC Symbol;Acc:17162]	LSM5	-0.709812	-1.63559	0.00448083	0.238202
ENSG00000116005	prenylcysteine oxidase 1 [Source:HGNC Symbol;Acc:20588]	PCYOX1	0.629637	1.54718	0.00453192	0.239754
ENSG00000155659	V-set and immunoglobulin domain containing 4 [Source:HGNC Symbol;Acc:17032]	VSIG4	1.58651	3.00322	0.00454443	0.239837
ENSG00000162636	family with sequence similarity 102, member B [Source:HGNC Symbol;Acc:27637]	FAM102B	0.730423	1.65913	0.0045755	0.239959
ENSG00000089639	GEM interacting protein [Source:HGNC Symbol;Acc:24852]	GMIP	0.704855	1.62998	0.00457962	0.239959
ENSG00000111670	N-acetylglucosamine-1-phosphate transferase, alpha and beta subunits [Source:HGNC Symbol;Acc:29670]	GNPTAB	0.760602	1.6942	0.00459261	0.240065
ENSG00000148175	stomatin [Source:HGNC Symbol;Acc:3383]	STOM	1.01886	2.02632	0.00465326	0.240877
ENSG00000135535	CD164 molecule, sialomucin [Source:HGNC Symbol;Acc:1632]	CD164	0.684566	1.60722	0.00465817	0.240877
ENSG00000163349	homeodomain interacting protein kinase 1 [Source:HGNC Symbol;Acc:19006]	HIPK1	0.740666	1.67095	0.00469035	0.240877
ENSG00000198689	solute carrier family 9, subfamily A (NHE6, cation proton antiporter 6), member 6 [Source:HGNC Symbol;Acc:11079]	SLC9A6	0.61479	1.53133	0.00473582	0.240877
ENSG00000138594	tropomodulin 3 (ubiquitous) [Source:HGNC Symbol;Acc:11873]	TMOD3	0.595405	1.5109	0.00476201	0.240877
ENSG00000168275	cytochrome c oxidase assembly factor 6 homolog (S. cerevisiae) [Source:HGNC Symbol;Acc:18025]	COA6	-0.680632	-1.60284	0.00478548	0.240877
ENSG00000115020	phosphoinositide kinase, FYVE finger containing [Source:HGNC Symbol;Acc:23785]	PIKFYVE	0.666739	1.58748	0.00484778	0.240877
ENSG00000198265	helicase with zinc finger [Source:HGNC Symbol;Acc:16878]	HELZ	0.605719	1.52174	0.00486807	0.240877
ENSG00000127507	egf-like module containing, mucin-like, hormone receptor-like 2 [Source:HGNC Symbol;Acc:3337]	EMR2	0.705677	1.63091	0.00489493	0.240877
ENSG00000162144	cytochrome b561 family, member A3 [Source:HGNC Symbol;Acc:23014]	CYB561A3	0.807431	1.75009	0.00491168	0.240877
ENSG00000165140	fructose-1,6-bisphosphatase 1 [Source:HGNC Symbol;Acc:3606]	FBP1	1.75221	3.36873	0.00496759	0.240877
ENSG00000172243	C-type lectin domain family 7, member A [Source:HGNC Symbol;Acc:14558]	CLEC7A	1.26944	2.41068	0.00498724	0.240877
ENSG00000178922	hydroxypyruvate isomerase (putative) [Source:HGNC Symbol;Acc:26948]	HYI	-0.792485	-1.73206	0.00499037	0.240877
ENSG00000109083	intraflagellar transport 20 homolog (Chlamydomonas) [Source:HGNC Symbol;Acc:30989]	IFT20	-0.590367	-1.50563	0.00499563	0.240877
ENSG00000197746	prosaposin [Source:HGNC Symbol;Acc:9498]	PSAP	0.862627	1.81835	0.00500445	0.240877
ENSG00000100600	legumain [Source:HGNC Symbol;Acc:9472]	LGMN	0.984888	1.97916	0.00500539	0.240877
ENSG00000100445	short chain dehydrogenase/reductase family 39U, member 1 [Source:HGNC Symbol;Acc:20275]	SDR39U1	-0.689721	-1.61297	0.00506464	0.240877
ENSG00000157600	transmembrane protein 164 [Source:HGNC Symbol;Acc:26217]	TMEM164	0.604667	1.52063	0.00513207	0.240877
ENSG00000152332	U2AF homology motif (UHM) kinase 1 [Source:HGNC Symbol;Acc:19683]	UHMK1	0.755732	1.68849	0.00517029	0.240877
ENSG00000128228	stromal cell-derived factor 2-like 1 [Source:HGNC Symbol;Acc:10676]	SDF2L1	-0.627896	-1.54531	0.00517496	0.240877
ENSG00000082153	basic leucine zipper and W2 domains 1 [Source:HGNC Symbol;Acc:18380]	BZW1	0.796789	1.73723	0.00520025	0.240877
ENSG00000057252	sterol O-acyltransferase 1 [Source:HGNC Symbol;Acc:11177]	SOAT1	0.817916	1.76286	0.00527948	0.242862
ENSG00000143486	eukaryotic translation initiation factor 2D [Source:HGNC Symbol;Acc:6583]	EIF2D	-0.602899	-1.51877	0.00538108	0.243772
ENSG00000161791	formin-like 3 [Source:HGNC Symbol;Acc:23698]	FMNL3	0.661567	1.5818	0.00541985	0.243829
ENSG00000137449	cytoplasmic polyadenylation element binding protein 2 [Source:HGNC Symbol;Acc:21745]	CPEB2	0.837659	1.78715	0.00544461	0.244323
ENSG00000204217	bone morphogenetic protein receptor, type II (serine/threonine kinase) [Source:HGNC Symbol;Acc:1078]	BMPR2	0.677195	1.59903	0.00549988	0.244323
ENSG00000133872	transmembrane protein 66 [Source:HGNC Symbol;Acc:28789]	TMEM66	0.707481	1.63295	0.00550182	0.244323
ENSG00000168297	PX domain containing serine/threonine kinase [Source:HGNC Symbol;Acc:23326]	PXK	0.738185	1.66808	0.00551072	0.244323
ENSG00000166128	RAB8B, member RAS oncogene family [Source:HGNC Symbol;Acc:30273]	RAB8B	0.634131	1.552	0.00554699	0.244758
ENSG00000131238	palmitoyl-protein thioesterase 1 [Source:HGNC Symbol;Acc:9325]	PPT1	0.758644	1.6919	0.00556522	0.244758
ENSG00000136205	tensin 3 [Source:HGNC Symbol;Acc:21616]	TNS3	0.767052	1.70179	0.00560687	0.245519
ENSG00000082805	ELKS/RAB6-interacting/CAST family member 1 [Source:HGNC Symbol;Acc:17072]	ERC1	0.762696	1.69666	0.00563364	0.245519
ENSG00000093000	nucleoporin 50kDa [Source:HGNC Symbol;Acc:8065]	NUP50	0.65594	1.57564	0.0056621	0.245519
ENSG00000160813	protein phosphatase 1, regulatory subunit 35 [Source:HGNC Symbol;Acc:28320]	PPP1R35	-0.709384	-1.63511	0.00571574	0.246915
ENSG00000264772		RP11-186B7.4	1.19923	2.29617	0.00576322	0.247471
ENSG00000154642	chromosome 21 open reading frame 91 [Source:HGNC Symbol;Acc:16459]	C21orf91	0.653241	1.5727	0.00577378	0.247471
ENSG00000130052	StAR-related lipid transfer (START) domain containing 8 [Source:HGNC Symbol;Acc:19161]	STARD8	0.64122	1.55965	0.00585132	0.24918
ENSG00000117984	cathepsin D [Source:HGNC Symbol;Acc:2529]	CTSD	0.991479	1.98822	0.00585912	0.24918
ENSG00000108669	cytohesin 1 [Source:HGNC Symbol;Acc:9501]	CYTH1	0.627992	1.54541	0.00588244	0.24918
ENSG00000119396	RAB14, member RAS oncogene family [Source:HGNC Symbol;Acc:16524]	RAB14	0.668667	1.5896	0.00590468	0.24918
ENSG00000188906	leucine-rich repeat kinase 2 [Source:HGNC Symbol;Acc:18618]	LRRK2	0.945511	1.92587	0.00596486	0.249794
ENSG00000166181	apoptosis inhibitor 5 [Source:HGNC Symbol;Acc:594]	API5	0.649532	1.56866	0.00600587	0.250743
ENSG00000185728	YTH domain family, member 3 [Source:HGNC Symbol;Acc:26465]	YTHDF3	0.59163	1.50695	0.00602186	0.250743
ENSG00000075420	fibronectin type III domain containing 3B [Source:HGNC Symbol;Acc:24670]	FNDC3B	0.777853	1.71458	0.00606055	0.250943
ENSG00000140968	interferon regulatory factor 8 [Source:HGNC Symbol;Acc:5358]	IRF8	1.09735	2.13961	0.00607712	0.250943
ENSG00000173915	up-regulated during skeletal muscle growth 5 homolog (mouse) [Source:HGNC Symbol;Acc:30889]	USMG5	-0.703246	-1.62816	0.00608206	0.250943
ENSG00000033867	solute carrier family 4, sodium bicarbonate cotransporter, member 7 [Source:HGNC Symbol;Acc:11033]	SLC4A7	0.773961	1.70996	0.0061116	0.251069
ENSG00000168802	CTF8, chromosome transmission fidelity factor 8 homolog (S. cerevisiae) [Source:HGNC Symbol;Acc:24353]	CHTF8	0.613945	1.53044	0.0061452	0.251069
ENSG00000134313	kinase D-interacting substrate, 220kDa [Source:HGNC Symbol;Acc:29508]	KIDINS220	0.623409	1.54051	0.00618329	0.251722
ENSG00000170542	serpin peptidase inhibitor, clade B (ovalbumin), member 9 [Source:HGNC Symbol;Acc:8955]	SERPINB9	1.27456	2.41925	0.00620214	0.251797
ENSG00000162511	lysosomal protein transmembrane 5 [Source:HGNC Symbol;Acc:29612]	LAPTM5	1.63341	3.10245	0.00621419	0.251797
ENSG00000106133	NOP2/Sun domain family, member 5 pseudogene 2 [Source:HGNC Symbol;Acc:16609]	NSUN5P2	-0.859464	-1.81436	0.00630291	0.254698
ENSG00000242156		AC000041.8	0.896297	1.86128	0.00632159	0.254983
ENSG00000153140	centrin, EF-hand protein, 3 [Source:HGNC Symbol;Acc:1868]	CETN3	-0.627051	-1.5444	0.00637163	0.256024
ENSG00000122862	serglycin [Source:HGNC Symbol;Acc:9361]	SRGN	1.361	2.56863	0.0063858	0.256024
ENSG00000109881	coiled-coil domain containing 34 [Source:HGNC Symbol;Acc:25079]	CCDC34	-0.624545	-1.54172	0.00639417	0.256024
ENSG00000162434	Janus kinase 1 [Source:HGNC Symbol;Acc:6190]	JAK1	0.673235	1.59464	0.00646483	0.256032
ENSG00000156515	hexokinase 1 [Source:HGNC Symbol;Acc:4922]	HK1	0.734787	1.66415	0.0064762	0.256032
ENSG00000104763	N-acylsphingosine amidohydrolase (acid ceramidase) 1 [Source:HGNC Symbol;Acc:735]	ASAH1	0.892957	1.85698	0.00649398	0.256265
ENSG00000156052	guanine nucleotide binding protein (G protein), q polypeptide [Source:HGNC Symbol;Acc:4390]	GNAQ	0.664639	1.58517	0.0065752	0.256443
ENSG00000073111	minichromosome maintenance complex component 2 [Source:HGNC Symbol;Acc:6944]	MCM2	0.816568	1.76121	0.00661949	0.256443
ENSG00000147526	transforming, acidic coiled-coil containing protein 1 [Source:HGNC Symbol;Acc:11522]	TACC1	0.775282	1.71152	0.00664577	0.256443
ENSG00000104951	interleukin 4 induced 1 [Source:HGNC Symbol;Acc:19094]	IL4I1	1.2771	2.42352	0.0066472	0.256443
ENSG00000065413	ankyrin repeat domain 44 [Source:HGNC Symbol;Acc:25259]	ANKRD44	0.868979	1.82637	0.00670182	0.256443
ENSG00000110011	DnaJ (Hsp40) homolog, subfamily C, member 4 [Source:HGNC Symbol;Acc:5271]	DNAJC4	-0.598396	-1.51403	0.00670311	0.256443
ENSG00000152229	proline-serine-threonine phosphatase interacting protein 2 [Source:HGNC Symbol;Acc:9581]	PSTPIP2	1.06759	2.09592	0.00673491	0.256443
ENSG00000129566	telomerase-associated protein 1 [Source:HGNC Symbol;Acc:11726]	TEP1	0.657915	1.5778	0.00673822	0.256443
ENSG00000105835	nicotinamide phosphoribosyltransferase [Source:HGNC Symbol;Acc:30092]	NAMPT	0.747322	1.67867	0.00675952	0.256443
ENSG00000169896	integrin, alpha M (complement component 3 receptor 3 subunit) [Source:HGNC Symbol;Acc:6149]	ITGAM	1.21995	2.32939	0.00678715	0.256443
ENSG00000096093	EF-hand domain (C-terminal) containing 1 [Source:HGNC Symbol;Acc:16406]	EFHC1	-0.72864	-1.65708	0.0068624	0.256443
ENSG00000104331	inositol monophosphatase domain containing 1 [Source:HGNC Symbol;Acc:26019]	IMPAD1	0.658091	1.57799	0.00686481	0.256443
ENSG00000149743	tRNA phosphotransferase 1 [Source:HGNC Symbol;Acc:20316]	TRPT1	-0.645973	-1.56479	0.00689391	0.256443
ENSG00000002549	leucine aminopeptidase 3 [Source:HGNC Symbol;Acc:18449]	LAP3	0.876472	1.83588	0.00690783	0.256443
ENSG00000101307	signal-regulatory protein beta 1 [Source:HGNC Symbol;Acc:15928]	SIRPB1	0.652952	1.57238	0.00696017	0.256443
ENSG00000085719	copine III [Source:HGNC Symbol;Acc:2316]	CPNE3	0.846232	1.7978	0.00700737	0.256443
ENSG00000168615	ADAM metallopeptidase domain 9 [Source:HGNC Symbol;Acc:216]	ADAM9	0.952658	1.93544	0.0070108	0.256443
ENSG00000100422	ceramide kinase [Source:HGNC Symbol;Acc:19256]	CERK	0.673776	1.59524	0.00702186	0.256443
ENSG00000125995	reactive oxygen species modulator 1 [Source:HGNC Symbol;Acc:16185]	ROMO1	-0.681339	-1.60363	0.00702599	0.256443
ENSG00000196743	GM2 ganglioside activator [Source:HGNC Symbol;Acc:4367]	GM2A	0.835358	1.7843	0.0070851	0.257414
ENSG00000138670	RasGEF domain family, member 1B [Source:HGNC Symbol;Acc:24881]	RASGEF1B	0.744398	1.67527	0.00710318	0.257414
ENSG00000138767	CCR4-NOT transcription complex, subunit 6-like [Source:HGNC Symbol;Acc:18042]	CNOT6L	0.601929	1.51774	0.00713618	0.257414
ENSG00000128335	apolipoprotein L, 2 [Source:HGNC Symbol;Acc:619]	APOL2	0.961471	1.94729	0.00719946	0.257414
ENSG00000131171	SH3 domain binding glutamic acid-rich protein like [Source:HGNC Symbol;Acc:10823]	SH3BGRL	0.740072	1.67026	0.00723105	0.257414
ENSG00000164898	chromosome 7 open reading frame 55 [Source:HGNC Symbol;Acc:26946]	C7orf55	-0.726903	-1.65508	0.00726703	0.257414
ENSG00000157778	proteasome (prosome, macropain) assembly chaperone 3 [Source:HGNC Symbol;Acc:22420]	PSMG3	-0.607899	-1.52404	0.0073317	0.25793
ENSG00000164610	retinitis pigmentosa 9 (autosomal dominant) [Source:HGNC Symbol;Acc:10288]	RP9	-0.615096	-1.53166	0.00734981	0.25793
ENSG00000143384	myeloid cell leukemia sequence 1 (BCL2-related) [Source:HGNC Symbol;Acc:6943]	MCL1	0.727722	1.65602	0.00740054	0.25793
ENSG00000136235	glycoprotein (transmembrane) nmb [Source:HGNC Symbol;Acc:4462]	GPNMB	1.11347	2.16366	0.0074434	0.25793
ENSG00000182362	ybeY metallopeptidase (putative) [Source:HGNC Symbol;Acc:1299]	YBEY	-0.652099	-1.57145	0.00746304	0.25793
ENSG00000108825	PTGES3L-AARSD1 readthrough [Source:HGNC Symbol;Acc:43946]	PTGES3L-AARSD1	-0.706255	-1.63156	0.00747457	0.25793
ENSG00000085449	WD repeat and FYVE domain containing 1 [Source:HGNC Symbol;Acc:20451]	WDFY1	0.98721	1.98235	0.00751778	0.25793
ENSG00000138496	poly (ADP-ribose) polymerase family, member 9 [Source:HGNC Symbol;Acc:24118]	PARP9	0.865939	1.82253	0.00752	0.25793
ENSG00000102081	fragile X mental retardation 1 [Source:HGNC Symbol;Acc:3775]	FMR1	0.593459	1.50886	0.0076108	0.259192
ENSG00000148248	surfeit 4 [Source:HGNC Symbol;Acc:11476]	SURF4	0.721206	1.64856	0.00762666	0.259192
ENSG00000110031	leupaxin [Source:HGNC Symbol;Acc:14061]	LPXN	1.05666	2.08012	0.00763418	0.259192
ENSG00000106443	PHD finger protein 14 [Source:HGNC Symbol;Acc:22203]	PHF14	-0.623483	-1.54059	0.00776112	0.261112
ENSG00000173409	ARV1 homolog (S. cerevisiae) [Source:HGNC Symbol;Acc:29561]	ARV1	-0.644298	-1.56298	0.0078656	0.262099
ENSG00000146707	POM121 and ZP3 fusion [Source:HGNC Symbol;Acc:9203]	POMZP3	-0.752248	-1.68442	0.00787421	0.262099
ENSG00000099958	derlin 3 [Source:HGNC Symbol;Acc:14236]	DERL3	-1.28783	-2.4416	0.00790099	0.262115
ENSG00000203710	complement component (3b/4b) receptor 1 (Knops blood group) [Source:HGNC Symbol;Acc:2334]	CR1	0.935138	1.91207	0.0080227	0.263526
ENSG00000167700	major facilitator superfamily domain containing 3 [Source:HGNC Symbol;Acc:25157]	MFSD3	-0.841962	-1.79249	0.00806115	0.264294
ENSG00000147872	perilipin 2 [Source:HGNC Symbol;Acc:248]	PLIN2	0.906565	1.87458	0.00808609	0.264331
ENSG00000084112	slingshot protein phosphatase 1 [Source:HGNC Symbol;Acc:30579]	SSH1	0.632406	1.55015	0.00824944	0.265705
ENSG00000135838	N-acetylneuraminate pyruvate lyase (dihydrodipicolinate synthase) [Source:HGNC Symbol;Acc:16781]	NPL	0.942347	1.92165	0.00827379	0.265753
ENSG00000110108	transmembrane protein 109 [Source:HGNC Symbol;Acc:28771]	TMEM109	0.638737	1.55697	0.00827682	0.265753
ENSG00000088827	sialic acid binding Ig-like lectin 1, sialoadhesin [Source:HGNC Symbol;Acc:11127]	SIGLEC1	1.02031	2.02835	0.00833281	0.266821
ENSG00000153310	family with sequence similarity 49, member B [Source:HGNC Symbol;Acc:25216]	FAM49B	0.639818	1.55813	0.00840561	0.268178
ENSG00000129003	vacuolar protein sorting 13 homolog C (S. cerevisiae) [Source:HGNC Symbol;Acc:23594]	VPS13C	0.671891	1.59316	0.00853631	0.270299
ENSG00000092964	dihydropyrimidinase-like 2 [Source:HGNC Symbol;Acc:3014]	DPYSL2	0.895803	1.86065	0.00854018	0.270299
ENSG00000115414	fibronectin 1 [Source:HGNC Symbol;Acc:3778]	FN1	1.73421	3.32697	0.00856548	0.270709
ENSG00000169100	solute carrier family 25 (mitochondrial carrier; adenine nucleotide translocator), member 6 [Source:HGNC Symbol;Acc:10992]	SLC25A6	-0.620575	-1.53749	0.00870072	0.272053
ENSG00000114115	retinol binding protein 1, cellular [Source:HGNC Symbol;Acc:9919]	RBP1	-1.23492	-2.35369	0.00870175	0.272053
ENSG00000070367	exocyst complex component 5 [Source:HGNC Symbol;Acc:10696]	EXOC5	0.5956	1.5111	0.00870883	0.272053
ENSG00000157827	formin-like 2 [Source:HGNC Symbol;Acc:18267]	FMNL2	0.96955	1.95823	0.0087198	0.272053
ENSG00000143466	inhibitor of kappa light polypeptide gene enhancer in B-cells, kinase epsilon [Source:HGNC Symbol;Acc:14552]	IKBKE	0.708429	1.63402	0.00874141	0.272339
ENSG00000179295	protein tyrosine phosphatase, non-receptor type 11 [Source:HGNC Symbol;Acc:9644]	PTPN11	0.730048	1.65869	0.00891867	0.274357
ENSG00000120709	family with sequence similarity 53, member C [Source:HGNC Symbol;Acc:1336]	FAM53C	0.655496	1.57516	0.00895384	0.275045
ENSG00000162734	phosphoprotein enriched in astrocytes 15 [Source:HGNC Symbol;Acc:8822]	PEA15	0.780386	1.71759	0.00906848	0.275491
ENSG00000101150	tumor protein D52-like 2 [Source:HGNC Symbol;Acc:12007]	TPD52L2	0.730592	1.65932	0.00909523	0.275491
ENSG00000106537	tetraspanin 13 [Source:HGNC Symbol;Acc:21643]	TSPAN13	-1.33975	-2.53107	0.00912199	0.275491
ENSG00000154310	TRAF2 and NCK interacting kinase [Source:HGNC Symbol;Acc:30765]	TNIK	0.790174	1.72928	0.00923403	0.277495
ENSG00000136048	DNA-damage regulated autophagy modulator 1 [Source:HGNC Symbol;Acc:25645]	DRAM1	0.917925	1.8894	0.00929461	0.278169
ENSG00000182578	colony stimulating factor 1 receptor [Source:HGNC Symbol;Acc:2433]	CSF1R	1.41944	2.67482	0.00942423	0.279688
ENSG00000169499	pleckstrin homology domain containing, family A (phosphoinositide binding specific) member 2 [Source:HGNC Symbol;Acc:14336]	PLEKHA2	0.880751	1.84133	0.00950387	0.280454
ENSG00000086730	linker for activation of T cells family, member 2 [Source:HGNC Symbol;Acc:12749]	LAT2	0.916042	1.88693	0.00954345	0.280454
ENSG00000164733	cathepsin B [Source:HGNC Symbol;Acc:2527]	CTSB	1.12476	2.18066	0.00965396	0.281249
ENSG00000260075	N-ethylmaleimide-sensitive factor pseudogene 1 [Source:HGNC Symbol;Acc:31405]	NSFP1	0.74793	1.67938	0.00966999	0.281249
ENSG00000224032	EPB41L4A antisense RNA 1 [Source:HGNC Symbol;Acc:30749]	EPB41L4A-AS1	-0.908479	-1.87706	0.00970797	0.281249
ENSG00000185963	bicaudal D homolog 2 (Drosophila) [Source:HGNC Symbol;Acc:17208]	BICD2	0.628374	1.54582	0.00994805	0.284196
ENSG00000111335	2'-5'-oligoadenylate synthetase 2, 69/71kDa [Source:HGNC Symbol;Acc:8087]	OAS2	1.10849	2.1562	0.00995802	0.284196
ENSG00000102144	phosphoglycerate kinase 1 [Source:HGNC Symbol;Acc:8896]	PGK1	0.796705	1.73713	0.0100386	0.284196
ENSG00000103966	EH-domain containing 4 [Source:HGNC Symbol;Acc:3245]	EHD4	0.637575	1.55571	0.0101089	0.284967
ENSG00000134109	ER degradation enhancer, mannosidase alpha-like 1 [Source:HGNC Symbol;Acc:18967]	EDEM1	0.693679	1.6174	0.0101095	0.284967
ENSG00000135018	ubiquilin 1 [Source:HGNC Symbol;Acc:12508]	UBQLN1	0.63868	1.5569	0.0101587	0.285616
ENSG00000196683	translocase of outer mitochondrial membrane 7 homolog (yeast) [Source:HGNC Symbol;Acc:21648]	TOMM7	-0.629765	-1.54731	0.0102499	0.286651
ENSG00000223705	NOP2/Sun domain family, member 5 pseudogene 1 [Source:HGNC Symbol;Acc:19146]	NSUN5P1	-0.903482	-1.87057	0.0102598	0.286651
ENSG00000198053	signal-regulatory protein alpha [Source:HGNC Symbol;Acc:9662]	SIRPA	0.866354	1.82305	0.0102609	0.286651
ENSG00000155097	ATPase, H+ transporting, lysosomal 42kDa, V1 subunit C1 [Source:HGNC Symbol;Acc:856]	ATP6V1C1	0.620462	1.53737	0.0103525	0.287742
ENSG00000249967	Phosphatidylinositol 4-kinase type 2-alpha; Uncharacterized protein [Source:UniProtKB/TrEMBL;Acc:E9PAM4]	PI4K2A	0.596649	1.5122	0.0104319	0.288891
ENSG00000134278	spire homolog 1 (Drosophila) [Source:HGNC Symbol;Acc:30622]	SPIRE1	0.898114	1.86363	0.010468	0.289483
ENSG00000104442	armadillo repeat containing 1 [Source:HGNC Symbol;Acc:17684]	ARMC1	0.644232	1.56291	0.0104832	0.289538
ENSG00000119541	vacuolar protein sorting 4 homolog B (S. cerevisiae) [Source:HGNC Symbol;Acc:10895]	VPS4B	0.63054	1.54814	0.0104976	0.28957
ENSG00000188243	COMM domain containing 6 [Source:HGNC Symbol;Acc:24015]	COMMD6	-0.652996	-1.57243	0.0105372	0.289931
ENSG00000100647	KIAA0247 [Source:HGNC Symbol;Acc:19956]	KIAA0247	0.794274	1.7342	0.0105681	0.290021
ENSG00000247828	TMEM161B antisense RNA 1 [Source:HGNC Symbol;Acc:43839]	TMEM161B-AS1	-0.725254	-1.65319	0.0105802	0.290021
ENSG00000197386	huntingtin [Source:HGNC Symbol;Acc:4851]	HTT	0.652955	1.57239	0.0106813	0.291334
ENSG00000243811	apolipoprotein B mRNA editing enzyme, catalytic polypeptide-like 3D [Source:HGNC Symbol;Acc:17354]	APOBEC3D	0.853859	1.80733	0.0107359	0.291541
ENSG00000196116	tudor domain containing 7 [Source:HGNC Symbol;Acc:30831]	TDRD7	0.809488	1.75259	0.0107397	0.291541
ENSG00000099194	stearoyl-CoA desaturase (delta-9-desaturase) [Source:HGNC Symbol;Acc:10571]	SCD	0.966224	1.95372	0.0108301	0.291596
ENSG00000135077	hepatitis A virus cellular receptor 2 [Source:HGNC Symbol;Acc:18437]	HAVCR2	1.02629	2.03678	0.0109189	0.29211
ENSG00000082397	erythrocyte membrane protein band 4.1-like 3 [Source:HGNC Symbol;Acc:3380]	EPB41L3	1.04446	2.06259	0.0109275	0.29211
ENSG00000139921	thioredoxin-related transmembrane protein 1 [Source:HGNC Symbol;Acc:15487]	TMX1	0.607569	1.52369	0.0109642	0.29211
ENSG00000198363	aspartate beta-hydroxylase [Source:HGNC Symbol;Acc:757]	ASPH	0.749519	1.68123	0.0109893	0.29211
ENSG00000101132	prefoldin subunit 4 [Source:HGNC Symbol;Acc:8868]	PFDN4	-0.733534	-1.66271	0.0110414	0.292417
ENSG00000205544	transmembrane protein 256 [Source:HGNC Symbol;Acc:28618]	TMEM256	-0.722218	-1.64972	0.0110842	0.292842
ENSG00000048828	family with sequence similarity 120A [Source:HGNC Symbol;Acc:13247]	FAM120A	0.635304	1.55327	0.0111962	0.294768
ENSG00000084070	small ArfGAP2 [Source:HGNC Symbol;Acc:25082]	SMAP2	0.686566	1.60945	0.0112749	0.295964
ENSG00000197324	low density lipoprotein receptor-related protein 10 [Source:HGNC Symbol;Acc:14553]	LRP10	0.726269	1.65435	0.0113294	0.295964
ENSG00000180370	p21 protein (Cdc42/Rac)-activated kinase 2 [Source:HGNC Symbol;Acc:8591]	PAK2	0.665686	1.58632	0.011346	0.295964
ENSG00000115825	protein kinase D3 [Source:HGNC Symbol;Acc:9408]	PRKD3	0.822474	1.76844	0.011351	0.295964
ENSG00000203875	small nucleolar RNA host gene 5 (non-protein coding) [Source:HGNC Symbol;Acc:21026]	SNHG5	-1.13243	-2.19227	0.0113692	0.296086
ENSG00000026508	CD44 molecule (Indian blood group) [Source:HGNC Symbol;Acc:1681]	CD44	1.07008	2.09955	0.0115174	0.29807
ENSG00000182899	ribosomal protein L35a [Source:HGNC Symbol;Acc:10345]	RPL35A	-0.587442	-1.50258	0.011527	0.29807
ENSG00000136167	lymphocyte cytosolic protein 1 (L-plastin) [Source:HGNC Symbol;Acc:6528]	LCP1	1.39149	2.62349	0.0115507	0.298328
ENSG00000109654	tripartite motif containing 2 [Source:HGNC Symbol;Acc:15974]	TRIM2	0.977392	1.9689	0.0116699	0.298674
ENSG00000168461	RAB31, member RAS oncogene family [Source:HGNC Symbol;Acc:9771]	RAB31	0.89943	1.86533	0.0117927	0.299238
ENSG00000128245	tyrosine 3-monooxygenase/tryptophan 5-monooxygenase activation protein, eta polypeptide [Source:HGNC Symbol;Acc:12853]	YWHAH	0.653701	1.5732	0.0118355	0.299238
ENSG00000170540	ADP-ribosylation factor-like 6 interacting protein 1 [Source:HGNC Symbol;Acc:697]	ARL6IP1	0.698002	1.62226	0.0118364	0.299238
ENSG00000213281	neuroblastoma RAS viral (v-ras) oncogene homolog [Source:HGNC Symbol;Acc:7989]	NRAS	0.71897	1.64601	0.0118845	0.299238
ENSG00000089902	REST corepressor 1 [Source:HGNC Symbol;Acc:17441]	RCOR1	0.647832	1.56681	0.0119805	0.299238
ENSG00000095139	archain 1 [Source:HGNC Symbol;Acc:649]	ARCN1	0.704192	1.62923	0.012012	0.299559
ENSG00000100767	papilin, proteoglycan-like sulfated glycoprotein [Source:HGNC Symbol;Acc:19262]	PAPLN	0.711758	1.6378	0.0120434	0.299684
ENSG00000111897	serine incorporator 1 [Source:HGNC Symbol;Acc:13464]	SERINC1	0.712217	1.63832	0.0120547	0.299684
ENSG00000120690	E74-like factor 1 (ets domain transcription factor) [Source:HGNC Symbol;Acc:3316]	ELF1	0.701327	1.626	0.0121441	0.300882
ENSG00000163131	cathepsin S [Source:HGNC Symbol;Acc:2545]	CTSS	1.58018	2.99006	0.0121707	0.300915
ENSG00000116701	neutrophil cytosolic factor 2 [Source:HGNC Symbol;Acc:7661]	NCF2	1.47733	2.78433	0.0121866	0.300915
ENSG00000266728	Uncharacterized protein [Source:UniProtKB/TrEMBL;Acc:J3QLI3]	AC015688.3	1.30268	2.46686	0.0124434	0.303471
ENSG00000136040	plexin C1 [Source:HGNC Symbol;Acc:9106]	PLXNC1	1.45134	2.73462	0.012523	0.303741
ENSG00000196914	Rho guanine nucleotide exchange factor (GEF) 12 [Source:HGNC Symbol;Acc:14193]	ARHGEF12	0.68615	1.60898	0.0125933	0.304443
ENSG00000155962	chloride intracellular channel 2 [Source:HGNC Symbol;Acc:2063]	CLIC2	1.03964	2.05571	0.0126285	0.304604
ENSG00000115993	trafficking protein, kinesin binding 2 [Source:HGNC Symbol;Acc:13206]	TRAK2	0.752546	1.68476	0.0127188	0.304778
ENSG00000100364	KIAA0930 [Source:HGNC Symbol;Acc:1314]	KIAA0930	0.749197	1.68086	0.0128232	0.305405
ENSG00000198814	glycerol kinase [Source:HGNC Symbol;Acc:4289]	GK	0.666368	1.58707	0.0129351	0.305945
ENSG00000160712	interleukin 6 receptor [Source:HGNC Symbol;Acc:6019]	IL6R	0.743362	1.67407	0.0129797	0.306328
ENSG00000144668	integrin, alpha 9 [Source:HGNC Symbol;Acc:6145]	ITGA9	0.710255	1.63609	0.0129933	0.306328
ENSG00000069974	RAB27A, member RAS oncogene family [Source:HGNC Symbol;Acc:9766]	RAB27A	0.865288	1.8217	0.0130086	0.30636
ENSG00000100292	heme oxygenase (decycling) 1 [Source:HGNC Symbol;Acc:5013]	HMOX1	1.04236	2.0596	0.0132066	0.308308
ENSG00000111252	SH2B adaptor protein 3 [Source:HGNC Symbol;Acc:29605]	SH2B3	0.92973	1.90492	0.0132097	0.308308
ENSG00000176105	v-yes-1 Yamaguchi sarcoma viral oncogene homolog 1 [Source:HGNC Symbol;Acc:12841]	YES1	0.844141	1.7952	0.0132685	0.309156
ENSG00000130830	membrane protein, palmitoylated 1, 55kDa [Source:HGNC Symbol;Acc:7219]	MPP1	0.757805	1.69092	0.0133767	0.311014
ENSG00000106799	transforming growth factor, beta receptor 1 [Source:HGNC Symbol;Acc:11772]	TGFBR1	0.682437	1.60485	0.0135009	0.311873
ENSG00000163430	follistatin-like 1 [Source:HGNC Symbol;Acc:3972]	FSTL1	1.04543	2.06399	0.0135192	0.311873
ENSG00000155307	SAM domain, SH3 domain and nuclear localization signals 1 [Source:HGNC Symbol;Acc:10528]	SAMSN1	0.963396	1.94989	0.0135651	0.311873
ENSG00000254634		RP11-231C14.3	0.606474	1.52253	0.013566	0.311873
ENSG00000085265	ficolin (collagen/fibrinogen domain containing) 1 [Source:HGNC Symbol;Acc:3623]	FCN1	1.38916	2.61926	0.013594	0.311873
ENSG00000221857		CTD-2527I21.4	-1.40777	-2.65328	0.0136967	0.3131
ENSG00000107968	mitogen-activated protein kinase kinase kinase 8 [Source:HGNC Symbol;Acc:6860]	MAP3K8	1.31757	2.49245	0.0137676	0.313563
ENSG00000121281	adenylate cyclase 7 [Source:HGNC Symbol;Acc:238]	ADCY7	0.755507	1.68823	0.0137878	0.313583
ENSG00000123384	low density lipoprotein receptor-related protein 1 [Source:HGNC Symbol;Acc:6692]	LRP1	0.881914	1.84282	0.0138455	0.314498
ENSG00000100201	DEAD (Asp-Glu-Ala-Asp) box helicase 17 [Source:HGNC Symbol;Acc:2740]	DDX17	0.733952	1.66319	0.0138849	0.314498
ENSG00000131669	ninjurin 1 [Source:HGNC Symbol;Acc:7824]	NINJ1	0.701854	1.62659	0.0140365	0.314855
ENSG00000196531	nascent polypeptide-associated complex alpha subunit [Source:HGNC Symbol;Acc:7629]	NACA	-0.665373	-1.58598	0.0140884	0.314855
ENSG00000131477	receptor (G protein-coupled) activity modifying protein 2 [Source:HGNC Symbol;Acc:9844]	RAMP2	-0.86191	-1.81744	0.014195	0.315194
ENSG00000171163	zinc finger protein 692 [Source:HGNC Symbol;Acc:26049]	ZNF692	-0.751276	-1.68328	0.0142126	0.315194
ENSG00000100055	cytohesin 4 [Source:HGNC Symbol;Acc:9505]	CYTH4	0.855506	1.80939	0.014247	0.315194
ENSG00000160255	integrin, beta 2 (complement component 3 receptor 3 and 4 subunit) [Source:HGNC Symbol;Acc:6155]	ITGB2	1.49356	2.81584	0.0142616	0.315194
ENSG00000110324	interleukin 10 receptor, alpha [Source:HGNC Symbol;Acc:5964]	IL10RA	1.01454	2.02026	0.014283	0.315349
ENSG00000076641	phosphoprotein associated with glycosphingolipid microdomains 1 [Source:HGNC Symbol;Acc:30043]	PAG1	0.760994	1.69466	0.0143341	0.315522
ENSG00000068650	ATPase, class VI, type 11A [Source:HGNC Symbol;Acc:13552]	ATP11A	0.813417	1.75737	0.0144368	0.315879
ENSG00000025800	karyopherin alpha 6 (importin alpha 7) [Source:HGNC Symbol;Acc:6399]	KPNA6	0.60721	1.52331	0.0145384	0.315879
ENSG00000147251	dedicator of cytokinesis 11 [Source:HGNC Symbol;Acc:23483]	DOCK11	0.688644	1.61177	0.0145484	0.315879
ENSG00000131236	CAP, adenylate cyclase-associated protein 1 (yeast) [Source:HGNC Symbol;Acc:20040]	CAP1	0.657197	1.57702	0.0145496	0.315879
ENSG00000141506	phosphoinositide-3-kinase, regulatory subunit 5 [Source:HGNC Symbol;Acc:30035]	PIK3R5	0.750741	1.68266	0.0146044	0.316645
ENSG00000084090	StAR-related lipid transfer (START) domain containing 7 [Source:HGNC Symbol;Acc:18063]	STARD7	0.594326	1.50977	0.0149755	0.320282
ENSG00000232119	malignant T cell amplified sequence 1 [Source:HGNC Symbol;Acc:23357]	MCTS1	-0.623779	-1.54091	0.0151101	0.321121
ENSG00000101974	ATPase, class VI, type 11C [Source:HGNC Symbol;Acc:13554]	ATP11C	0.59047	1.50574	0.0151994	0.32133
ENSG00000143578	cAMP responsive element binding protein 3-like 4 [Source:HGNC Symbol;Acc:18854]	CREB3L4	-0.653772	-1.57328	0.0153129	0.322356
ENSG00000137818	ribosomal protein, large, P1 [Source:HGNC Symbol;Acc:10372]	RPLP1	-0.764999	-1.69937	0.0153227	0.322356
ENSG00000150540	histamine N-methyltransferase [Source:HGNC Symbol;Acc:5028]	HNMT	0.60104	1.51681	0.0153363	0.322356
ENSG00000072274	transferrin receptor (p90, CD71) [Source:HGNC Symbol;Acc:11763]	TFRC	0.911936	1.88157	0.0155003	0.322499
ENSG00000137076	talin 1 [Source:HGNC Symbol;Acc:11845]	TLN1	0.606484	1.52254	0.0155514	0.322545
ENSG00000179820	myeloid-associated differentiation marker [Source:HGNC Symbol;Acc:7544]	MYADM	0.713335	1.63959	0.0156197	0.322738
ENSG00000112096	superoxide dismutase 2, mitochondrial [Source:HGNC Symbol;Acc:11180]	SOD2	1.25621	2.38867	0.015724	0.324588
ENSG00000233016	small nucleolar RNA host gene 7 (non-protein coding) [Source:HGNC Symbol;Acc:28254]	SNHG7	-0.766333	-1.70094	0.0158109	0.326074
ENSG00000270047	Tumor protein D54 [Source:UniProtKB/Swiss-Prot;Acc:O43399]	TPD52L2	0.730634	1.65937	0.0158385	0.326184
ENSG00000170906	NADH dehydrogenase (ubiquinone) 1 alpha subcomplex, 3, 9kDa [Source:HGNC Symbol;Acc:7686]	NDUFA3	-0.61944	-1.53628	0.016121	0.32921
ENSG00000166920	chromosome 15 open reading frame 48 [Source:HGNC Symbol;Acc:29898]	C15orf48	1.49164	2.81209	0.0161283	0.32921
ENSG00000183397	chromosome 19 open reading frame 71 [Source:HGNC Symbol;Acc:34496]	C19orf71	0.902591	1.86942	0.0163036	0.329666
ENSG00000141458	Niemann-Pick disease, type C1 [Source:HGNC Symbol;Acc:7897]	NPC1	0.733741	1.66295	0.016387	0.329666
ENSG00000067082	Kruppel-like factor 6 [Source:HGNC Symbol;Acc:2235]	KLF6	0.663489	1.58391	0.0164417	0.329666
ENSG00000101752	mindbomb E3 ubiquitin protein ligase 1 [Source:HGNC Symbol;Acc:21086]	MIB1	0.664958	1.58552	0.0164542	0.329666
ENSG00000122729	aconitase 1, soluble [Source:HGNC Symbol;Acc:117]	ACO1	0.786169	1.72449	0.0164818	0.329666
ENSG00000124357	N-acetylglucosamine kinase [Source:HGNC Symbol;Acc:17174]	NAGK	0.621654	1.53864	0.0164848	0.329666
ENSG00000166012	TATA box binding protein (TBP)-associated factor, RNA polymerase I, D, 41kDa [Source:HGNC Symbol;Acc:28759]	TAF1D	-0.880916	-1.84154	0.0164913	0.329666
ENSG00000166927	membrane-spanning 4-domains, subfamily A, member 7 [Source:HGNC Symbol;Acc:13378]	MS4A7	1.06971	2.09901	0.016542	0.329666
ENSG00000164741	deleted in liver cancer 1 [Source:HGNC Symbol;Acc:2897]	DLC1	0.641215	1.55964	0.0166233	0.330357
ENSG00000248871	TNFSF12-TNFSF13 readthrough [Source:HGNC Symbol;Acc:33537]	TNFSF12-TNFSF13	0.769888	1.70514	0.016637	0.330357
ENSG00000135677	glucosamine (N-acetyl)-6-sulfatase [Source:HGNC Symbol;Acc:4422]	GNS	0.96355	1.9501	0.0170654	0.334725
ENSG00000164587	ribosomal protein S14 [Source:HGNC Symbol;Acc:10387]	RPS14	-0.716738	-1.64346	0.0171136	0.334725
ENSG00000110200	anaphase promoting complex subunit 15 [Source:HGNC Symbol;Acc:24531]	ANAPC15	-0.611963	-1.52834	0.0171162	0.334725
ENSG00000138382	methyltransferase like 5 [Source:HGNC Symbol;Acc:25006]	METTL5	-0.591481	-1.50679	0.017307	0.336824
ENSG00000107798	lipase A, lysosomal acid, cholesterol esterase [Source:HGNC Symbol;Acc:6617]	LIPA	0.983127	1.97675	0.0174023	0.336824
ENSG00000160326	solute carrier family 2 (facilitated glucose transporter), member 6 [Source:HGNC Symbol;Acc:11011]	SLC2A6	0.906625	1.87466	0.0176738	0.339159
ENSG00000174842	glomulin, FKBP associated protein [Source:HGNC Symbol;Acc:14373]	GLMN	-0.663127	-1.58351	0.0176947	0.339159
ENSG00000136051	KIAA1033 [Source:HGNC Symbol;Acc:29174]	KIAA1033	0.590618	1.50589	0.0176997	0.339159
ENSG00000166278	complement component 2 [Source:HGNC Symbol;Acc:1248]	C2	1.31576	2.48934	0.0178046	0.340528
ENSG00000107185	RGP1 retrograde golgi transport homolog (S. cerevisiae) [Source:HGNC Symbol;Acc:21965]	RGP1	0.633507	1.55133	0.0179619	0.340619
ENSG00000155926	Src-like-adaptor [Source:HGNC Symbol;Acc:10902]	SLA	0.770998	1.70645	0.0179625	0.340619
ENSG00000101557	ubiquitin specific peptidase 14 (tRNA-guanine transglycosylase) [Source:HGNC Symbol;Acc:12612]	USP14	0.587628	1.50277	0.0181417	0.341063
ENSG00000162976	PQ loop repeat containing 3 [Source:HGNC Symbol;Acc:28503]	PQLC3	0.648409	1.56744	0.0181673	0.341063
ENSG00000149418	suppression of tumorigenicity 14 (colon carcinoma) [Source:HGNC Symbol;Acc:11344]	ST14	0.990401	1.98674	0.0183125	0.341471
ENSG00000177410	ZNFX1 antisense RNA 1 [Source:HGNC Symbol;Acc:33101]	ZFAS1	-0.863743	-1.81975	0.018321	0.341471
ENSG00000082196	C1q and tumor necrosis factor related protein 3 [Source:HGNC Symbol;Acc:14326]	C1QTNF3	-1.31859	-2.49423	0.0183532	0.341471
ENSG00000142676	ribosomal protein L11 [Source:HGNC Symbol;Acc:10301]	RPL11	-0.672479	-1.59381	0.018366	0.341471
ENSG00000187764	sema domain, immunoglobulin domain (Ig), transmembrane domain (TM) and short cytoplasmic domain, (semaphorin) 4D [Source:HGNC Symbol;Acc:10732]	SEMA4D	0.611853	1.52822	0.0184355	0.341568
ENSG00000197780	TAF13 RNA polymerase II, TATA box binding protein (TBP)-associated factor, 18kDa [Source:HGNC Symbol;Acc:11546]	TAF13	0.619547	1.53639	0.0185959	0.342815
ENSG00000086062	UDP-Gal:betaGlcNAc beta 1,4- galactosyltransferase, polypeptide 1 [Source:HGNC Symbol;Acc:924]	B4GALT1	0.630039	1.54761	0.0186673	0.342815
ENSG00000140450	arrestin domain containing 4 [Source:HGNC Symbol;Acc:28087]	ARRDC4	0.726688	1.65484	0.0187013	0.342877
ENSG00000164896	Fas-activated serine/threonine kinase [Source:HGNC Symbol;Acc:24676]	FASTK	-0.631028	-1.54867	0.0188082	0.343567
ENSG00000168310	interferon regulatory factor 2 [Source:HGNC Symbol;Acc:6117]	IRF2	0.599521	1.51521	0.0189066	0.344217
ENSG00000141905	nuclear factor I/C (CCAAT-binding transcription factor) [Source:HGNC Symbol;Acc:7786]	NFIC	0.874961	1.83396	0.0189276	0.344313
ENSG00000144711	IQ motif and Sec7 domain 1 [Source:HGNC Symbol;Acc:29112]	IQSEC1	0.648619	1.56767	0.0190067	0.345177
ENSG00000100167	septin 3 [Source:HGNC Symbol;Acc:10750]	SEPT3	1.08722	2.12464	0.0192325	0.346691
ENSG00000176853	family with sequence similarity 91, member A1 [Source:HGNC Symbol;Acc:26306]	FAM91A1	0.659764	1.57982	0.0194914	0.348551
ENSG00000179583	class II, major histocompatibility complex, transactivator [Source:HGNC Symbol;Acc:7067]	CIITA	1.00361	2.00502	0.0195639	0.348551
ENSG00000173706	heart development protein with EGF-like domains 1 [Source:HGNC Symbol;Acc:29227]	HEG1	0.624345	1.54151	0.0196491	0.348551
ENSG00000138448	integrin, alpha V [Source:HGNC Symbol;Acc:6150]	ITGAV	1.07245	2.103	0.0196964	0.348551
ENSG00000144118	v-ral simian leukemia viral oncogene homolog B (ras related; GTP binding protein) [Source:HGNC Symbol;Acc:9840]	RALB	0.646505	1.56537	0.0196986	0.348551
ENSG00000134108	ADP-ribosylation factor-like 8B [Source:HGNC Symbol;Acc:25564]	ARL8B	0.610327	1.52661	0.0198309	0.349306
ENSG00000101347	SAM domain and HD domain 1 [Source:HGNC Symbol;Acc:15925]	SAMHD1	1.11423	2.1648	0.0198823	0.349405
ENSG00000072364	AF4/FMR2 family, member 4 [Source:HGNC Symbol;Acc:17869]	AFF4	0.697656	1.62187	0.0198858	0.349405
ENSG00000093072	cat eye syndrome chromosome region, candidate 1 [Source:HGNC Symbol;Acc:1839]	CECR1	1.17783	2.26236	0.0199516	0.349864
ENSG00000188313	phospholipid scramblase 1 [Source:HGNC Symbol;Acc:9092]	PLSCR1	0.719274	1.64635	0.0200121	0.349898
ENSG00000166326	tripartite motif containing 44 [Source:HGNC Symbol;Acc:19016]	TRIM44	0.656546	1.5763	0.0202842	0.352416
ENSG00000130775	thymocyte selection associated family member 2 [Source:HGNC Symbol;Acc:16839]	THEMIS2	0.76465	1.69896	0.0203032	0.352416
ENSG00000181826	RELT-like 1 [Source:HGNC Symbol;Acc:27379]	RELL1	0.881357	1.84211	0.0203274	0.352503
ENSG00000133106	epithelial stromal interaction 1 (breast) [Source:HGNC Symbol;Acc:16465]	EPSTI1	1.09433	2.13514	0.0208006	0.355641
ENSG00000085117	CD82 molecule [Source:HGNC Symbol;Acc:6210]	CD82	1.12303	2.17804	0.0214089	0.359799
ENSG00000117676	ribosomal protein S6 kinase, 90kDa, polypeptide 1 [Source:HGNC Symbol;Acc:10430]	RPS6KA1	0.660832	1.58099	0.0214381	0.359799
ENSG00000118503	tumor necrosis factor, alpha-induced protein 3 [Source:HGNC Symbol;Acc:11896]	TNFAIP3	0.977666	1.96928	0.0214597	0.359835
ENSG00000186818	leukocyte immunoglobulin-like receptor, subfamily B (with TM and ITIM domains), member 4 [Source:HGNC Symbol;Acc:6608]	LILRB4	1.34779	2.54523	0.0217129	0.360679
ENSG00000258677	Uncharacterized protein [Source:UniProtKB/TrEMBL;Acc:H3BMM0]	RP11-463D19.2	0.589315	1.50453	0.0217762	0.361046
ENSG00000141756	FK506 binding protein 10, 65 kDa [Source:HGNC Symbol;Acc:18169]	FKBP10	-0.798165	-1.73889	0.0223134	0.363352
ENSG00000177189	ribosomal protein S6 kinase, 90kDa, polypeptide 3 [Source:HGNC Symbol;Acc:10432]	RPS6KA3	0.654371	1.57393	0.0224209	0.364831
ENSG00000128394	apolipoprotein B mRNA editing enzyme, catalytic polypeptide-like 3F [Source:HGNC Symbol;Acc:17356]	APOBEC3F	0.762708	1.69667	0.0226067	0.365283
ENSG00000134285	FK506 binding protein 11, 19 kDa [Source:HGNC Symbol;Acc:18624]	FKBP11	-0.987631	-1.98293	0.0228943	0.367364
ENSG00000143771	cornichon homolog 4 (Drosophila) [Source:HGNC Symbol;Acc:25013]	CNIH4	-0.680189	-1.60235	0.022934	0.367716
ENSG00000107165	tyrosinase-related protein 1 [Source:HGNC Symbol;Acc:12450]	TYRP1	3.16575	8.97401	0.0232441	0.368477
ENSG00000103319	eukaryotic elongation factor-2 kinase [Source:HGNC Symbol;Acc:24615]	EEF2K	0.69956	1.62401	0.0233587	0.369053
ENSG00000047849	microtubule-associated protein 4 [Source:HGNC Symbol;Acc:6862]	MAP4	0.629121	1.54662	0.0235639	0.370228
ENSG00000213339	queuine tRNA-ribosyltransferase 1 [Source:HGNC Symbol;Acc:23797]	QTRT1	-0.638464	-1.55667	0.0236758	0.370636
ENSG00000163513	transforming growth factor, beta receptor II (70/80kDa) [Source:HGNC Symbol;Acc:11773]	TGFBR2	0.776929	1.71348	0.0236871	0.370636
ENSG00000137710	radixin [Source:HGNC Symbol;Acc:9944]	RDX	0.592545	1.5079	0.0239242	0.371359
ENSG00000002834	LIM and SH3 protein 1 [Source:HGNC Symbol;Acc:6513]	LASP1	0.588383	1.50356	0.0239973	0.371759
ENSG00000143119	CD53 molecule [Source:HGNC Symbol;Acc:1686]	CD53	1.43601	2.70572	0.024064	0.371948
ENSG00000173372	complement component 1, q subcomponent, A chain [Source:HGNC Symbol;Acc:1241]	C1QA	1.45785	2.74698	0.0241778	0.372484
ENSG00000183648	NADH dehydrogenase (ubiquinone) 1 beta subcomplex, 1, 7kDa [Source:HGNC Symbol;Acc:7695]	NDUFB1	-0.647198	-1.56612	0.0242268	0.372623
ENSG00000100889	phosphoenolpyruvate carboxykinase 2 (mitochondrial) [Source:HGNC Symbol;Acc:8725]	PCK2	0.592924	1.5083	0.0244793	0.374283
ENSG00000204387	chromosome 6 open reading frame 48 [Source:HGNC Symbol;Acc:19078]	C6orf48	-0.773661	-1.7096	0.0245173	0.374283
ENSG00000112149	CD83 molecule [Source:HGNC Symbol;Acc:1703]	CD83	0.749402	1.6811	0.0245304	0.374283
ENSG00000127920	guanine nucleotide binding protein (G protein), gamma 11 [Source:HGNC Symbol;Acc:4403]	GNG11	-0.944079	-1.92396	0.0245356	0.374283
ENSG00000180448	histocompatibility (minor) HA-1 [Source:HGNC Symbol;Acc:17102]	HMHA1	0.833921	1.78252	0.0245398	0.374283
ENSG00000147852	very low density lipoprotein receptor [Source:HGNC Symbol;Acc:12698]	VLDLR	0.765909	1.70044	0.0246953	0.3748
ENSG00000137288	mitochondrial nucleoid factor 1 [Source:HGNC Symbol;Acc:21237]	MNF1	-0.609617	-1.52585	0.0247438	0.3748
ENSG00000165732	DEAD (Asp-Glu-Ala-Asp) box helicase 21 [Source:HGNC Symbol;Acc:2744]	DDX21	0.664672	1.58521	0.0247566	0.3748
ENSG00000162004	coiled-coil domain containing 78 [Source:HGNC Symbol;Acc:14153]	CCDC78	-1.06996	-2.09938	0.0248104	0.375275
ENSG00000167393	protein phosphatase 2, regulatory subunit B'', beta [Source:HGNC Symbol;Acc:13417]	PPP2R3B	-0.591205	-1.5065	0.0252982	0.379711
ENSG00000104972	leukocyte immunoglobulin-like receptor, subfamily B (with TM and ITIM domains), member 1 [Source:HGNC Symbol;Acc:6605]	LILRB1	1.10558	2.15186	0.0253095	0.379711
ENSG00000150867	phosphatidylinositol-5-phosphate 4-kinase, type II, alpha [Source:HGNC Symbol;Acc:8997]	PIP4K2A	0.68444	1.60708	0.0253199	0.379711
ENSG00000145349	calcium/calmodulin-dependent protein kinase II delta [Source:HGNC Symbol;Acc:1462]	CAMK2D	0.645457	1.56423	0.025326	0.379711
ENSG00000173821	ring finger protein 213 [Source:HGNC Symbol;Acc:14539]	RNF213	0.608494	1.52467	0.025655	0.381258
ENSG00000135678	carboxypeptidase M [Source:HGNC Symbol;Acc:2311]	CPM	0.750855	1.68279	0.0257892	0.381258
ENSG00000182272	beta-1,4-N-acetyl-galactosaminyl transferase 4 [Source:HGNC Symbol;Acc:26315]	B4GALNT4	-1.36589	-2.57735	0.025968	0.381318
ENSG00000084652	taxilin alpha [Source:HGNC Symbol;Acc:30685]	TXLNA	0.606735	1.52281	0.026003	0.381318
ENSG00000110328	UDP-N-acetyl-alpha-D-galactosamine:polypeptide N-acetylgalactosaminyltransferase 18 [Source:HGNC Symbol;Acc:30488]	GALNT18	-0.642887	-1.56145	0.0263724	0.382778
ENSG00000138744	N-acylethanolamine acid amidase [Source:HGNC Symbol;Acc:736]	NAAA	0.607139	1.52324	0.0264424	0.382778
ENSG00000224877	chromosome 17 open reading frame 89 [Source:HGNC Symbol;Acc:33551]	C17orf89	-0.68204	-1.60441	0.0266386	0.383104
ENSG00000226950	differentiation antagonizing non-protein coding RNA [Source:HGNC Symbol;Acc:28964]	DANCR	-0.646765	-1.56565	0.0266441	0.383104
ENSG00000170759	kinesin family member 5B [Source:HGNC Symbol;Acc:6324]	KIF5B	0.613707	1.53019	0.0268365	0.383413
ENSG00000143891	galactose mutarotase (aldose 1-epimerase) [Source:HGNC Symbol;Acc:24063]	GALM	0.699525	1.62397	0.0268776	0.383515
ENSG00000131724	interleukin 13 receptor, alpha 1 [Source:HGNC Symbol;Acc:5974]	IL13RA1	0.614197	1.53071	0.0268823	0.383515
ENSG00000183336	bolA homolog 2 (E. coli) [Source:HGNC Symbol;Acc:29488]	BOLA2	-0.609419	-1.52565	0.0269117	0.383515
ENSG00000167613	leukocyte-associated immunoglobulin-like receptor 1 [Source:HGNC Symbol;Acc:6477]	LAIR1	1.06892	2.09786	0.0270067	0.384163
ENSG00000102158	magnesium transporter 1 [Source:HGNC Symbol;Acc:28880]	MAGT1	0.718664	1.64566	0.027028	0.384163
ENSG00000161921	chemokine (C-X-C motif) ligand 16 [Source:HGNC Symbol;Acc:16642]	CXCL16	0.935711	1.91283	0.0271698	0.384163
ENSG00000048740	CUGBP, Elav-like family member 2 [Source:HGNC Symbol;Acc:2550]	CELF2	0.662658	1.583	0.0271708	0.384163
ENSG00000100393	E1A binding protein p300 [Source:HGNC Symbol;Acc:3373]	EP300	0.700028	1.62454	0.0272421	0.384163
ENSG00000135074	ADAM metallopeptidase domain 19 [Source:HGNC Symbol;Acc:197]	ADAM19	0.861991	1.81755	0.0272993	0.384163
ENSG00000153044	centromere protein H [Source:HGNC Symbol;Acc:17268]	CENPH	-0.849244	-1.80156	0.0273005	0.384163
ENSG00000149177	protein tyrosine phosphatase, receptor type, J [Source:HGNC Symbol;Acc:9673]	PTPRJ	0.653824	1.57333	0.027301	0.384163
ENSG00000159189	complement component 1, q subcomponent, C chain [Source:HGNC Symbol;Acc:1245]	C1QC	1.50711	2.84241	0.0274735	0.385473
ENSG00000132965	arachidonate 5-lipoxygenase-activating protein [Source:HGNC Symbol;Acc:436]	ALOX5AP	1.2191	2.32801	0.0279166	0.387084
ENSG00000140263	sorbitol dehydrogenase [Source:HGNC Symbol;Acc:11184]	SORD	0.620622	1.53754	0.0279892	0.387399
ENSG00000112514	cutA divalent cation tolerance homolog (E. coli) [Source:HGNC Symbol;Acc:21101]	CUTA	-0.588443	-1.50362	0.0284805	0.390595
ENSG00000101265	Ras association (RalGDS/AF-6) domain family member 2 [Source:HGNC Symbol;Acc:9883]	RASSF2	0.62063	1.53755	0.0288342	0.392414
ENSG00000090382	lysozyme [Source:HGNC Symbol;Acc:6740]	LYZ	1.94037	3.83803	0.0290034	0.392846
ENSG00000102595	UDP-glucose glycoprotein glucosyltransferase 2 [Source:HGNC Symbol;Acc:15664]	UGGT2	-0.609112	-1.52532	0.0292059	0.394613
ENSG00000101336	hemopoietic cell kinase [Source:HGNC Symbol;Acc:4840]	HCK	1.19394	2.28777	0.0292533	0.394766
ENSG00000171858	ribosomal protein S21 [Source:HGNC Symbol;Acc:10409]	RPS21	-0.706476	-1.63181	0.0294359	0.395266
ENSG00000155465	solute carrier family 7 (amino acid transporter light chain, y+L system), member 7 [Source:HGNC Symbol;Acc:11065]	SLC7A7	0.905825	1.87361	0.02975	0.39689
ENSG00000138593	SECIS binding protein 2-like [Source:HGNC Symbol;Acc:28997]	SECISBP2L	0.636865	1.55495	0.0298999	0.39689
ENSG00000101986	ATP-binding cassette, sub-family D (ALD), member 1 [Source:HGNC Symbol;Acc:61]	ABCD1	0.769147	1.70426	0.0301848	0.399461
ENSG00000028137	tumor necrosis factor receptor superfamily, member 1B [Source:HGNC Symbol;Acc:11917]	TNFRSF1B	0.895953	1.86084	0.0307593	0.403327
ENSG00000269893	small nucleolar RNA host gene 8 (non-protein coding) [Source:HGNC Symbol;Acc:33098]	SNHG8	-0.751255	-1.68326	0.0310554	0.403442
ENSG00000005893	lysosomal-associated membrane protein 2 [Source:HGNC Symbol;Acc:6501]	LAMP2	0.668088	1.58897	0.0313924	0.403757
ENSG00000117289	thioredoxin interacting protein [Source:HGNC Symbol;Acc:16952]	TXNIP	0.804808	1.74691	0.0314471	0.403757
ENSG00000013288	mannosidase, alpha, class 2B, member 2 [Source:HGNC Symbol;Acc:29623]	MAN2B2	0.614359	1.53088	0.0317258	0.404261
ENSG00000007392	LUC7-like (S. cerevisiae) [Source:HGNC Symbol;Acc:6723]	LUC7L	-0.714051	-1.6404	0.0319839	0.405389
ENSG00000117691	neudesin neurotrophic factor [Source:HGNC Symbol;Acc:30384]	NENF	-0.661367	-1.58158	0.0320513	0.405538
ENSG00000162692	vascular cell adhesion molecule 1 [Source:HGNC Symbol;Acc:12663]	VCAM1	0.812306	1.75602	0.0322942	0.406733
ENSG00000244509	apolipoprotein B mRNA editing enzyme, catalytic polypeptide-like 3C [Source:HGNC Symbol;Acc:17353]	APOBEC3C	0.789073	1.72796	0.0327009	0.409696
ENSG00000213347	MAX dimerization protein 3 [Source:HGNC Symbol;Acc:14008]	MXD3	-0.590306	-1.50557	0.0330905	0.41238
ENSG00000140749	immunoglobulin superfamily, member 6 [Source:HGNC Symbol;Acc:5953]	IGSF6	1.20237	2.30118	0.0331297	0.412511
ENSG00000168961	lectin, galactoside-binding, soluble, 9 [Source:HGNC Symbol;Acc:6570]	LGALS9	1.06781	2.09625	0.0335494	0.415496
ENSG00000134028	ADAM-like, decysin 1 [Source:HGNC Symbol;Acc:16299]	ADAMDEC1	1.57417	2.97763	0.0337259	0.41615
ENSG00000160883	hexokinase 3 (white cell) [Source:HGNC Symbol;Acc:4925]	HK3	1.11968	2.17299	0.0338609	0.416276
ENSG00000130723	proline-rich coiled-coil 2B [Source:HGNC Symbol;Acc:28121]	PRRC2B	0.661618	1.58186	0.0340576	0.416276
ENSG00000141526	solute carrier family 16, member 3 (monocarboxylic acid transporter 4) [Source:HGNC Symbol;Acc:10924]	SLC16A3	0.777089	1.71367	0.0343243	0.417832
ENSG00000137269	leucine rich repeat containing 1 [Source:HGNC Symbol;Acc:14307]	LRRC1	-0.665512	-1.58613	0.0343568	0.417832
ENSG00000211596	immunoglobulin kappa joining 2 [Source:HGNC Symbol;Acc:5720]	IGKJ2	-2.27424	-4.83743	0.0345645	0.417989
ENSG00000254994		RP5-1042K10.13	-0.647286	-1.56622	0.0346497	0.41834
ENSG00000027697	interferon gamma receptor 1 [Source:HGNC Symbol;Acc:5439]	IFNGR1	0.624238	1.5414	0.0346675	0.41834
ENSG00000196756		RP4-564F22.2	-0.627195	-1.54456	0.034702	0.418453
ENSG00000123338	NCK-associated protein 1-like [Source:HGNC Symbol;Acc:4862]	NCKAP1L	1.08958	2.12812	0.0348214	0.418533
ENSG00000137752	caspase 1, apoptosis-related cysteine peptidase [Source:HGNC Symbol;Acc:1499]	CASP1	1.31493	2.4879	0.0352485	0.419472
ENSG00000133315	MACRO domain containing 1 [Source:HGNC Symbol;Acc:29598]	MACROD1	-0.849199	-1.8015	0.035343	0.419472
ENSG00000204764	RAN binding protein 17 [Source:HGNC Symbol;Acc:14428]	RANBP17	-0.634893	-1.55282	0.0353981	0.419472
ENSG00000158008	exostosin-like glycosyltransferase 1 [Source:HGNC Symbol;Acc:3515]	EXTL1	-1.1402	-2.20411	0.0356054	0.419472
ENSG00000012779	arachidonate 5-lipoxygenase [Source:HGNC Symbol;Acc:435]	ALOX5	0.973871	1.9641	0.0358574	0.420185
ENSG00000082074	FYN binding protein [Source:HGNC Symbol;Acc:4036]	FYB	1.047	2.06623	0.0362788	0.420858
ENSG00000266786		RP1-66C13.3	1.13536	2.19673	0.0363583	0.421104
ENSG00000115183	tetratricopeptide repeat, ankyrin repeat and coiled-coil containing 1 [Source:HGNC Symbol;Acc:29364]	TANC1	0.602036	1.51786	0.0364544	0.421279
ENSG00000158195	WAS protein family, member 2 [Source:HGNC Symbol;Acc:12733]	WASF2	0.648493	1.56753	0.0364912	0.421312
ENSG00000140575	IQ motif containing GTPase activating protein 1 [Source:HGNC Symbol;Acc:6110]	IQGAP1	0.72248	1.65002	0.0366251	0.42189
ENSG00000133657	ATPase type 13A3 [Source:HGNC Symbol;Acc:24113]	ATP13A3	0.608945	1.52514	0.0366567	0.42189
ENSG00000076554	tumor protein D52 [Source:HGNC Symbol;Acc:12005]	TPD52	0.620286	1.53718	0.0367568	0.421966
ENSG00000158714	SLAM family member 8 [Source:HGNC Symbol;Acc:21391]	SLAMF8	1.13554	2.19701	0.0369996	0.422506
ENSG00000108465	CDK5 regulatory subunit associated protein 3 [Source:HGNC Symbol;Acc:18673]	CDK5RAP3	-0.730951	-1.65973	0.037257	0.423596
ENSG00000167106	family with sequence similarity 102, member A [Source:HGNC Symbol;Acc:31419]	FAM102A	0.63442	1.55231	0.0372816	0.423596
ENSG00000197535	myosin VA (heavy chain 12, myoxin) [Source:HGNC Symbol;Acc:7602]	MYO5A	0.847724	1.79966	0.037379	0.423862
ENSG00000152127	mannosyl (alpha-1,6-)-glycoprotein beta-1,6-N-acetyl-glucosaminyltransferase [Source:HGNC Symbol;Acc:7049]	MGAT5	0.718554	1.64553	0.0374552	0.423862
ENSG00000101104	poly(A) binding protein, cytoplasmic 1-like [Source:HGNC Symbol;Acc:15797]	PABPC1L	-0.76374	-1.69789	0.0376869	0.424598
ENSG00000090339	intercellular adhesion molecule 1 [Source:HGNC Symbol;Acc:5344]	ICAM1	0.927462	1.90193	0.0379489	0.425826
ENSG00000196954	caspase 4, apoptosis-related cysteine peptidase [Source:HGNC Symbol;Acc:1505]	CASP4	0.621816	1.53881	0.0379941	0.425826
ENSG00000005238	family with sequence similarity 214, member B [Source:HGNC Symbol;Acc:25666]	FAM214B	0.604481	1.52043	0.0380486	0.425826
ENSG00000183283	DAZ associated protein 2 [Source:HGNC Symbol;Acc:2684]	DAZAP2	0.607479	1.52359	0.0380782	0.425939
ENSG00000091317	CKLF-like MARVEL transmembrane domain containing 6 [Source:HGNC Symbol;Acc:19177]	CMTM6	0.626127	1.54342	0.038652	0.428046
ENSG00000075240	GRAM domain containing 4 [Source:HGNC Symbol;Acc:29113]	GRAMD4	0.6874	1.61038	0.0388697	0.428874
ENSG00000114013	CD86 molecule [Source:HGNC Symbol;Acc:1705]	CD86	0.848688	1.80086	0.038928	0.428874
ENSG00000108639	synaptogyrin 2 [Source:HGNC Symbol;Acc:11499]	SYNGR2	0.592446	1.5078	0.0390011	0.429107
ENSG00000204220	prefoldin subunit 6 [Source:HGNC Symbol;Acc:4926]	PFDN6	-0.657218	-1.57704	0.0390275	0.429107
ENSG00000253193	Fc fragment of IgG, high affinity Ic, receptor (CD64), pseudogene [Source:HGNC Symbol;Acc:3615]	FCGR1C	1.04509	2.06349	0.0395321	0.429959
ENSG00000131389	solute carrier family 6 (neurotransmitter transporter, taurine), member 6 [Source:HGNC Symbol;Acc:11052]	SLC6A6	0.671774	1.59303	0.0400017	0.431187
ENSG00000011422	plasminogen activator, urokinase receptor [Source:HGNC Symbol;Acc:9053]	PLAUR	1.05299	2.07482	0.0400453	0.431193
ENSG00000180776	zinc finger, DHHC-type containing 20 [Source:HGNC Symbol;Acc:20749]	ZDHHC20	0.610372	1.52665	0.0402	0.431193
ENSG00000136999	nephroblastoma overexpressed [Source:HGNC Symbol;Acc:7885]	NOV	1.28173	2.4313	0.0403983	0.431552
ENSG00000031081	Rho GTPase activating protein 31 [Source:HGNC Symbol;Acc:29216]	ARHGAP31	0.700581	1.62516	0.0407272	0.4321
ENSG00000177575	CD163 molecule [Source:HGNC Symbol;Acc:1631]	CD163	1.13446	2.19536	0.0407523	0.4321
ENSG00000111696	5'-nucleotidase domain containing 3 [Source:HGNC Symbol;Acc:30826]	NT5DC3	0.684555	1.60721	0.0411849	0.432507
ENSG00000196735	major histocompatibility complex, class II, DQ alpha 1 [Source:HGNC Symbol;Acc:4942]	HLA-DQA1	1.42839	2.69146	0.0415676	0.432507
ENSG00000131370	SH3-domain binding protein 5 (BTK-associated) [Source:HGNC Symbol;Acc:10827]	SH3BP5	0.68928	1.61248	0.0421652	0.433977
ENSG00000150337	Fc fragment of IgG, high affinity Ia, receptor (CD64) [Source:HGNC Symbol;Acc:3613]	FCGR1A	1.08826	2.12617	0.0424052	0.43508
ENSG00000072840	Ellis van Creveld syndrome [Source:HGNC Symbol;Acc:3497]	EVC	0.617139	1.53383	0.0425435	0.435776
ENSG00000102524	tumor necrosis factor (ligand) superfamily, member 13b [Source:HGNC Symbol;Acc:11929]	TNFSF13B	0.928183	1.90288	0.042925	0.437683
ENSG00000177595	p53-induced death domain protein [Source:HGNC Symbol;Acc:16491]	PIDD	-0.674099	-1.5956	0.0432127	0.438981
ENSG00000091039	oxysterol binding protein-like 8 [Source:HGNC Symbol;Acc:16396]	OSBPL8	0.59862	1.51427	0.0433907	0.439318
ENSG00000244255	Complement factor B; Uncharacterized protein; cDNA FLJ55673, highly similar to Complement factor B [Source:UniProtKB/TrEMBL;Acc:B4E1Z4]	CFB	1.11585	2.16722	0.043434	0.439318
ENSG00000138755	chemokine (C-X-C motif) ligand 9 [Source:HGNC Symbol;Acc:7098]	CXCL9	1.6353	3.10651	0.0434738	0.439318
ENSG00000136261	basic leucine zipper and W2 domains 2 [Source:HGNC Symbol;Acc:18808]	BZW2	-0.593271	-1.50866	0.0434798	0.439318
ENSG00000146247	pleckstrin homology domain interacting protein [Source:HGNC Symbol;Acc:15673]	PHIP	0.630919	1.54855	0.0438721	0.440453
ENSG00000137193	pim-1 oncogene [Source:HGNC Symbol;Acc:8986]	PIM1	0.67793	1.59984	0.0438925	0.440453
ENSG00000057019	discoidin, CUB and LCCL domain containing 2 [Source:HGNC Symbol;Acc:24627]	DCBLD2	0.915341	1.88602	0.0439686	0.440934
ENSG00000172164	syntrophin, beta 1 (dystrophin-associated protein A1, 59kDa, basic component 1) [Source:HGNC Symbol;Acc:11168]	SNTB1	0.712207	1.63831	0.0442072	0.441878
ENSG00000204577	leukocyte immunoglobulin-like receptor, subfamily B (with TM and ITIM domains), member 3 [Source:HGNC Symbol;Acc:6607]	LILRB3	1.0108	2.01503	0.0443555	0.441878
ENSG00000215548		RP11-764K9.4	-0.664802	-1.58535	0.0448846	0.443233
ENSG00000163328	G protein-coupled receptor 155 [Source:HGNC Symbol;Acc:22951]	GPR155	0.689665	1.61291	0.0448846	0.443233
ENSG00000108691	chemokine (C-C motif) ligand 2 [Source:HGNC Symbol;Acc:10618]	CCL2	0.991775	1.98863	0.0449874	0.443436
ENSG00000095970	triggering receptor expressed on myeloid cells 2 [Source:HGNC Symbol;Acc:17761]	TREM2	1.13533	2.19668	0.0450472	0.443825
ENSG00000166441	ribosomal protein L27a [Source:HGNC Symbol;Acc:10329]	RPL27A	-0.694077	-1.61785	0.0452438	0.445162
ENSG00000196526	actin filament associated protein 1 [Source:HGNC Symbol;Acc:24017]	AFAP1	0.699071	1.62346	0.0454301	0.445569
ENSG00000182287	adaptor-related protein complex 1, sigma 2 subunit [Source:HGNC Symbol;Acc:560]	AP1S2	0.698844	1.6232	0.0456003	0.44618
ENSG00000244116	immunoglobulin kappa variable 2-28 [Source:HGNC Symbol;Acc:5783]	IGKV2-28	-2.86625	-7.29167	0.0456473	0.44618
ENSG00000179750	apolipoprotein B mRNA editing enzyme, catalytic polypeptide-like 3B [Source:HGNC Symbol;Acc:17352]	APOBEC3B	0.813261	1.75718	0.0457517	0.446251
ENSG00000173531	macrophage stimulating 1 (hepatocyte growth factor-like) [Source:HGNC Symbol;Acc:7380]	MST1	-0.738876	-1.66888	0.0457532	0.446251
ENSG00000164611	pituitary tumor-transforming 1 [Source:HGNC Symbol;Acc:9690]	PTTG1	-0.603391	-1.51928	0.0461966	0.44729
ENSG00000119899	solute carrier family 17 (anion/sugar transporter), member 5 [Source:HGNC Symbol;Acc:10933]	SLC17A5	0.618136	1.53489	0.0462987	0.447388
ENSG00000122122	SAM and SH3 domain containing 3 [Source:HGNC Symbol;Acc:15975]	SASH3	1.03226	2.04523	0.0463266	0.447388
ENSG00000126458	related RAS viral (r-ras) oncogene homolog [Source:HGNC Symbol;Acc:10447]	RRAS	0.621847	1.53884	0.046328	0.447388
ENSG00000211595	immunoglobulin kappa joining 3 [Source:HGNC Symbol;Acc:5721]	IGKJ3	-1.90451	-3.74382	0.0466448	0.447495
ENSG00000239975	immunoglobulin kappa variable 1D-33 [Source:HGNC Symbol;Acc:5753]	IGKV1D-33	-2.44265	-5.43641	0.0468424	0.447495
ENSG00000134516	dedicator of cytokinesis 2 [Source:HGNC Symbol;Acc:2988]	DOCK2	0.921011	1.89344	0.0470657	0.448188
ENSG00000173482	protein tyrosine phosphatase, receptor type, M [Source:HGNC Symbol;Acc:9675]	PTPRM	0.683145	1.60564	0.04727	0.448609
ENSG00000186517	Rho GTPase activating protein 30 [Source:HGNC Symbol;Acc:27414]	ARHGAP30	0.935833	1.91299	0.0473804	0.448609
ENSG00000122694	GLI pathogenesis-related 2 [Source:HGNC Symbol;Acc:18007]	GLIPR2	0.616502	1.53315	0.0474171	0.448609
ENSG00000197249	serpin peptidase inhibitor, clade A (alpha-1 antiproteinase, antitrypsin), member 1 [Source:HGNC Symbol;Acc:8941]	SERPINA1	1.14209	2.20701	0.0482734	0.452195
ENSG00000005844	integrin, alpha L (antigen CD11A (p180), lymphocyte function-associated antigen 1; alpha polypeptide) [Source:HGNC Symbol;Acc:6148]	ITGAL	1.06326	2.08964	0.0491711	0.455946
ENSG00000113504	solute carrier family 12 (potassium/chloride transporters), member 7 [Source:HGNC Symbol;Acc:10915]	SLC12A7	0.863981	1.82005	0.0491978	0.456001
ENSG00000155304	heat shock protein 70kDa family, member 13 [Source:HGNC Symbol;Acc:11375]	HSPA13	0.59466	1.51012	0.0492502	0.456199
ENSG00000151176	phospholipase B domain containing 2 [Source:HGNC Symbol;Acc:27283]	PLBD2	0.703777	1.62876	0.0493975	0.456552
ENSG00000171867	prion protein [Source:HGNC Symbol;Acc:9449]	PRNP	0.717174	1.64396	0.0498954	0.456552
ENSG00000143382	ADAMTS-like 4 [Source:HGNC Symbol;Acc:19706]	ADAMTSL4	0.677177	1.59901	0.0499193	0.456552
ENSG00000188191	protein kinase, cAMP-dependent, regulatory, type I, beta [Source:HGNC Symbol;Acc:9390]	PRKAR1B	-0.973074	-1.96302	0.0499778	0.456552

## Sheet: Table S3
Table S3- List of drugs and drug targets included in HTDS
Drug	Target	Cmax (uM)
Alisertib	Aurora A Kinase	5
Bufalin	SRC-3, SRC-1 and Na+/K+-ATPase	0.04
Cobimetinib	MEK	1
Dasatinib	BcrAbl/Src/cKit	0.3
Erlotinib	EGFR	2
Lapatinib	EGFR/HER2	2
Linsitinib	IGF1R	10
LY2603618	CHK1	5
MLN0128	mTOR	0.3
Navitoclax	Bcl-2	0.6
Niraparib	PARP1/2	2.5
Paclitaxel	microtubules	5
Perifosine	Akt	1.3
Regorafenib	VEGFR1-3/PDGFRb/cKit/RET/Raf1	10
Ruxolitinib	JAK	3
Sunitinib	VEGFR2/PDGFRb/cKit	0.2
Tanzisertib	MAPK	3
Tivantinib	MET	19
Vemurafenib	BRAF	50
Venetoclax	Bcl-2	4.5
Vorinostat	HDAC	10

## Sheet: Table S4
Table S4. HTDS data for multiple PDXC treated with single agents
Treatment	MM386	MM337	MM505	MM507	MM567	MM578	MM574
Alisertib	35.3129	46.5639	86.0739	99.2866	110.334	115.216	85.8043
Bufalin	68.1515	21.9825	65.8929	95.2004	107.047	75.2306	108.501
Cobimetinib	58.5096	35.7327	51.2999	23.9843	22.5999	63.4698	47.4916
Dasatinib	26.0101	88.797	76.9791	94.5294	91.2184	90.1699	105.726
Erlotinib	77.2971	83.6456	94.3584	91.0028	99.6694	89.0284	97.9207
Lapatinib	82.9582	102.071	83.4398	108.943	102.039	66.9548	97.7479
Linsitinib	51.1569	73.2272	66.759	63.7201	93.4997	43.7617	90.9184
LY2603618	95.995	27.7306	87.82	103.741	117.725	79.668	93.9616
MLN0128	72.8172	51.9282	91.3674	64.1564	63.7505	47.9281	65.9107
Navitoclax	80.7913	89.1171	103.323	96.5421	84.4279	95.4131	102.445
Niraparib	82.9554	77.7239	83.2849	93.0632	81.2315	91.4928	102.777
Paclitaxel	86.5468	16.8575	54.5455	85.8464	62.107	69.8758	69.5269
Perifosine	86.0246	96.0529	95.9809	103.113	107.34	104.339	100.477
Regorafenib	56.4085	48.4692	78.9432	81.9118	51.6778	71.7335	102.761
Ruxolitinib	93.9351	108.187	99.4917	103.303	101.414	71.336	91.4596
Sunitinib	87.8441	80.062	78.3104	97.2939	78.4014	67.3986	106.995
Tanzisertib	78.0555	118.126	92.5365	102.39	98.1391	74.6937	89.4002
Tivantinib	79.2368	26.6179	44.4803	78.8923	81.9018	76.4433	68.9431
Vemurafenib	94.1595	66.5272	102.22	23.9158	129.889	62.1889	54.4286
Venetoclax	101.73	81.13	131.62	N/A	88.4302	81.3522	102
Vorinostat	73.6651	20.6718	61.3246	63.8016	86.2388	61.3255	52.9644

## Sheet: Table S5
Table S5. HTDS data for multiple PDXC treated with various drug combinations
Treatment	MM386	MM337	MM505	MM507	MM567	MM578	MM574
Cobimetinib + Regorafenib	7.7	19.65	49.89	25.42	100	79.9	46.66
Cobimetinib + Linsitinib	9.26	14.65	30.89	12.35	59.04	25.4	36.76
Linsitinib + Regorafenib	19.49	23.94	50.05	41.16	55.33	148.84	85.04
Cobimetinib + Navitoclax	21.84	21.47	44.75	19.76	100	84.66	26.06
Linsitinib + Vorinostat	22.65	5.49	39.18	34.21	95.82	149.7	50.84
Cobimetinib + Tivantinib	28.92	14.43	32.49	26.24	132.83	60.59	41.21
Cobimetinib + Venetoclax	30.03	18.88	69.35		81.19	108.94	47.96
Cobimetinib + MLN0128	30.84	28.11	58.2	15.21	13.92	73.91	34.39
Cobimetinib + Vorinostat	35.61	22.39	40.83	28.63	100	75.39	28.9
Cobimetinib + Ruxolitinib	37.43	32.8	50.26	22.88	114.07	93.63	51.57
Cobimetinib + Alisertib	37.64	30.28	49.59	23.19	21.11	73.8	47.22
Cobimetinib + Sunitinib	39.05	32.33	47.81	21.45	134.61	73.66	44.77
Cobimetinib + Tanzisertib	39.51	31.62	68.57	37.63	133.12	75.71	49.84
Cobimetinib + Perifosine	40.92	32.6	44.89	22.24	124.84	101.7	48.42
Cobimetinib + LY2603618	45.19	33.77	53.84	19.3	40.24	54.88	44.59
Cobimetinib + Dasatinib	47.33	41.91	68.42	26.37	20.41	44.3	47.96
Cobimetinib + Erlotinib	47.64	37.32	47.8	23.27	23.87	62.15	44.31
MLN0128 + Regorafenib	48.81	39.76	108.88	123.36	29.51	108.49	118.2
Cobimetinib + Lapatinib	49.11	43.79	66.78	20.36	22.9	57.17	43.95
Dasatinib + Linsitinib	49.82	56.76	34.04	67.04	93.98	37.24	80.28
Erlotinib + Linsitinib	58.96	109.55	97.37	21.74	84.06	48.19	104.27
Dasatinib + Vorinostat	65.36	89.79	69.68	77.13	38.77	115.21	61.86
Dasatinib + Tivantinib	65.46	98.31	36.18	96.27	112.57	124.54	75.73
Linsitinib + Paclitaxel	68.56	44.04	37.92	127.6	63.73	70.74	69.15
Linsitinib + Vemurafenib	71.8	52.44	62.98	15.43	100	154.46	38.78
Linsitinib + MLN0128	72.77	41.51	41.89	27.86	73.22	59.43	42.88
Dasatinib + Bufalin	75.18	98.93	77.48	88.12	31.3	147.53	114.03
Erlotinib + Lapatinib	79.34	94.41	69.14	5.25	45.59	95.36	108.01
Dasatinib + Paclitaxel	79.98	14.87	31.94	103.73	116.62	78.38	70.58
LY2603618 + Navitoclax	84.62	4.72	67.72	95.94	91.38	58.35	87.87
LY2603618 + Vorinostat	92.81	7.21	69.87	71.04	104.36	81.87	43.83
Perifosine + Vorinostat	96.82	8.95	118.15	91.59	125.65	53.64	59.44
Tanzisertib + Bufalin	98.1	9.51	77.1	83.54	107.91	92.06	106.79
Dasatinib + LY2603618	98.64	22.88	65.42	109.37	28.31	87.92	98.32
Regorafenib + Bufalin	99.89	6.53	99.14	131.27	105.3	85.21	14.56
Paclitaxel + Vorinostat	103.09	54.23	50.29	6.1	100	74.79	88.93
Paclitaxel + Tanzisertib	104.42	33.6	43.25	107.25	61.25	8.51	100.5
Paclitaxel + Regorafenib	105.06	114.47	36.92	84.53	33.75	107.19	121.91
Perifosine + Tivantinib	105.72	9.24	56.11	127.21	89.55	58.76	79.81
Perifosine + Vemurafenib	108.69	6.08	107.65	43.08	100	117.26	62.57
Perifosine + Regorafenib	114.45	3.47	84.3	124.79	65.24	100.79	108.8
Paclitaxel + Bufalin	123.78	47.08	71.34	128.09	23.62	93.69	141.24
Vemurafenib + Bufalin	133.99	10.39	117.59	28.63	95.76	108.24	54.47
Vorinostat + Tanzisertib	135.97	8.57	126.06	77.56	104.88	47.09	57.05
Sunitinib + Tivantinib	140.18	14.02	41.61	77.3	105.95	64.32	84.47

## Sheet: Table S6
Table S6. HTDS data for multiple PDXC treated with single agents
Treatment	MM386	MM337	MM505	MM507	MM567	MM578	MM574
Alisertib	35.31	46.56	86.07	99.28	110.33	115.21	85.8
Cobimetinib	58.5	35.73	51.29	23.98	22.59	63.46	47.49
Dasatinib	26.01	88.79	76.97	94.52	91.21	90.16	105.72
Erlotinib	77.29	83.64	94.35	91	99.66	89.02	97.92
Lapatinib	82.95	102.07	83.43	108.94	102.03	66.95	97.74
Linsitinib	51.15	73.22	66.75	63.72	93.49	43.76	90.91
LY2603618	95.99	27.73	87.81	103.74	117.72	79.66	93.96
MLN0128	72.81	51.92	91.36	64.15	63.75	47.92	65.91
Navitoclax	80.79	89.11	103.32	96.54	84.42	95.41	102.44
Regorafenib	56.4	48.46	78.94	81.91	51.67	71.73	102.76
Venetoclax	101.73	81.13	131.62	N/A	88.4302	81.3522	102
Vorinostat	73.66	20.67	61.32	63.8	86.23	61.32	52.96

## Sheet: Table S7
Table S7. HTDS data for multiple PDXC treated with various drug combinations
Treatment	MM386	MM337	MM505	MM507	MM567	MM578	MM574
Cobimetinib + Regorafenib	7.7	19.65	49.89	25.42	100	79.9	46.66
Cobimetinib + Linsitinib	9.26	14.65	30.89	12.35	59.04	25.4	36.76
Cobimetinib + Navitoclax	21.84	21.47	44.75	19.76	100	84.66	26.06
Cobimetinib + Venetoclax	30.03	18.88	69.35	N/A	81.19	108.94	47.96
Cobimetinib + MLN0128	30.84	28.11	58.2	15.21	13.92	73.91	34.39
Cobimetinib + Vorinostat	35.61	22.39	40.83	28.63	100	75.39	28.9
Alisertib + Cobimetinib	37.64	30.28	49.59	23.19	21.11	73.8	47.22
Cobimetinib + LY2603618	45.19	33.77	53.84	19.3	40.24	54.88	44.59
Cobimetinib + Dasatinib	47.33	41.91	68.42	26.37	20.41	44.3	47.96
Cobimetinib + Erlotinib	47.64	37.32	47.8	23.27	23.87	62.15	44.31
Cobimetinib + Lapatinib	49.11	43.79	66.78	20.36	22.9	57.17	43.95

## Sheet: Table S8
Table S8. HTDS data for multiple (treatment-naïve) PDXC treated with various drug combinations
Treatments	MM363	MM309	MM313	MM348	MM425
Cobimetinib	160.6	119.5	116.6	94.9	153.4
Regorafenib	95.01	66.47	35.15	71.8	183.3
Cobimetinib + Regorafenib	59.94	92.25	81.94	64.53	111.2

## Sheet: Table S9
Table S9. HTDS data for B16F10 and YUMM1.7 cells treated with single agents and various drug combinations
Treatment	B16F10	YUMM1.7
Cobimetinib + Regorafenib	38.716	33.1429
Cobimetinib + Linsitinib	69.0504	34.6948
Cobimetinib + Navitoclax	60.9682	36.4715
Cobimetinib + Vorinostat	26.0039	36.5292
Cobimetinib +Venetoclax	75.3238	39.9466
Cobimetinib	69.8737	45.9982
Navitoclax	87.6685	96.2056
Venetoclax	93.1054	97.2699
Regorafenib	96.0975	97.4718
Vorinostat	41.2513	110.032
Linsitinib	99.0033	110.032

## Sheet: Table S10
Table S10. Analysis of serum chemistries of the treated mice.
Animal ID	Alanine Transaminase U/L (0-403)	Aspartate Transaminase U/L (0-552)	Albumin g/dL (2.9-4.0)	Alkaline Phosphatase U/L (49-172)	Blood Urea Nitrogen mg/dL (15.2-34.7)	Creatinine mg/dL (0.0-0.3)	Total Bilirubin mg/dL	Total Protein g/dL	Hemolysis:
Cobi+Reg- mouse #1	43.3	566.8	3.08	62.4	30.2	0.067	0.041	4.4	none
Cobi+Reg- mouse #2	40.2	598.5	2.84	66.6	22.3	0.048	0.007	3.96	none
Cobi+Reg- mouse #3	52.1	536.4	3.06	77.2	22.7	0.088	0.051	4.35	none

[truncated: 2 more sheets: Table S11, Table S12]
