# Supplementary material for: Combinatorial therapy regimens targeting preclinical models of melanoma resistant to immune checkpoint blockade
Source: J Clin Invest. 2025 Jul 10;135(18):e185220. doi: 10.1172/JCI185220 (PMC12490269; doi:10.1172/JCI185220)
Supplement: Supporting data values [file jci-135-185220-s209.xlsx]

## Sheet: Figure 3A
Figure 3A.	Tumor volume of MM-337
	Day 0						Day 4						Day 10						Day 17						Day 24						Day 31
	Vehicle						Vehicle						Vehicle						Vehicle						Vehicle						Vehicle
		Mice#	Length	width	Tumor vol.			Mice#	Length	width	Tumor vol.			Mice#	Length	width	Tumor vol.			Mice#	Length	width	Tumor vol.			Mice#	Length	width	Tumor vol.			Mice#	Length	width	Tumor vol.
	1	55	6.1	5.4	88.938		1	55	7	6.7	157.115		1	55	8.2	5.5	124.025		1	55	12	8.3	413.34		1	55	13	9.8	624.26		1	55	13.3	12.3	1006.08
	2	37	6.3	5.4	91.854		2	37	7.5	4.9	90.0375		2	37	8.4	5.3	117.978		2	37	10.1	7.1	254.57		2	37	12	8.4	423.36		2	37	11.6	11.2	727.552
	3	34	7.7	5.2	104.104		3	34	7.1	6.5	149.987		3	34	9	6.9	214.245		3	34	10.7	7.2	277.344		3	34	12.6	12	907.2		3	34	14	10.8	816.48
	4	32	6	5.8	100.92		4	32	6.6	8.9	261.393		4	32	9.8	7.9	305.809		4	32	11.8	7.7	349.811		4	32	12.2	7.9	380.701		4	32	14.8	10.3	785.066
	5	4	6.2	5.4	90.396		5	4	6.7	9.1	277.413		5	4	9	8.6	332.82		5	4	10.9	10.3	578.191		5	4	12.1	8.8	468.512		5	4	14.1	13.2	1228.39
	6	36	5.7	5.6	89.376		6	36	6.1	5.3	85.6745		6	36	7.6	6.3	150.822		6	36	10.6	8	339.2		6	36	13.3	8.6	491.834		6	36	14.7	11	889.35
	7	45	5.9	5.7	95.8455		7	45	6.8	6.5	143.65		7	45	7.8	7.7	231.231		7	45	10.5	9.9	514.553		7	45					7	45
	8	48	6.1	5.2	82.472		8	48	6.7	5.4	97.686		8	48	6.5	6.5	137.312		8	48	8.8	8.3	303.116		8	48	11.4	11.1	702.297		8	48
				Average	92.9882					Average	157.87					Average	201.78					Average	378.766					Average	571.166					Average	908.82
				SEM	2.47374					SEM	26.291					SEM	29.5314					SEM	40.8047					SEM	70.3542					SEM	74.981
	Day 0						Day 4						Day 10						Day 17						Day 24						Day 31
	Cobimetinib + Regorafenib (Cobi-Reg)						Cobi + Reg						Cobi + Reg						Cobi + Reg						Cobi + Reg						Cobi + Reg
		Mice#	Length	width	Tumor vol.			Mice#	Length	width	Tumor vol.			Mice#	Length	width	Tumor vol.			Mice#	Length	width	Tumor vol.			Mice#	Length	width	Tumor vol.			Mice#	Length	width	Tumor vol.
	1	41	7	6.9	166.635		1	41	6.7	6.6	145.926		1	41	6.1	5.8	102.602		1	41	4.9	6.4	100.352		1	41	5.8	5.7	94.221		1	41	5.5	5.4	80.19
	2	9	7	5.7	113.715		2	9	7.6	5.3	106.742		2	9	6.2	5.1	80.631		2	9	6	4.4	58.08		2	9	6.1	5.4	88.938		2	9	5	5	62.5
	3	3	8.2	5.5	124.025		3	3	7.2	4.5	72.9		3	3	7.1	4.7	78.4195		3	3	8.1	5.1	105.34		3	3	6.7	4.9	80.4335		3	3	6.4	4.7	70.688
	4	46	6	5.6	94.08		4	46	4.7	4.7	51.9115		4	46	4.5	4.2	39.69		4	46	4.4	3.7	30.118		4	46	4.4	4.4	42.592		4	46	4.7	4.4	45.496
	5	18	5.9	5.6	92.512		5	18	5.9	5.1	76.7295		5	18	5.7	4.9	68.4285		5	18	6.1	5.8	102.602		5	18	6.2	4.7	68.479		5	18	5.1	5.2	68.952
	6	38	6.4	5.2	86.528		6	38	6	4.4	58.08		6	38	5.1	4	40.8		6	38	5.6	4	44.8		6	38	4.9	4.5	49.6125		6	38	5.2	5	65
	7	13	6.1	5.3	85.6745		7	13	6.7	5.3	94.1015		7	13	6.5	5.1	84.5325		7	13	7	5.5	105.875		7	13	6.3	4.8	72.576		7	13	6.1	4.8	70.272
	8	24	6.1	5.1	79.3305		8	24	5.9	4.9	70.8295		8	24	5.8	4.4	56.144		8	24	5.6	4.9	67.228		8	24	5.1	4.7	56.3295		8	24	6.3	5	78.75
	9	25	6.1	5.1	79.3305		9	25	5.8	5.2	78.416		9	25	6.1	4.6	64.538		9	25	5.9	4.8	67.968		9	25	5.5	5.3	77.2475		9	25	5.1	4.4	49.368
	10	47	5.5	5.1	71.5275		10	47	5.3	5	66.25		10	47	5.4	5.4	78.732		10	47	6	5.2	81.12		10	47	5.2	4.7	57.434		10	47	5.8	4.6	61.364
	11	51	6.2	4.8	71.424		11	51	5.9	5.3	82.8655		11	51	5.6	4.5	56.7		11	51	6.1	4.8	70.272		11	51	6.4	4.5	64.8		11	51	5.5	4.7	61.364
	12	19	5	4.7	55.225		12	19	5	4.8	57.6		12	19	5	4.6	52.9		12	19	4.6	4.6	48.668		12	19	5	4.5	50.625		12	19	4.6	4.2	40.572
				Average	93.3339					Average	80.196					Average	67.0098					Average	73.5353					Average	66.9407					Average	62.8763
				SEM	8.54429					SEM	7.47519					SEM	5.4299					SEM	7.45106					SEM	4.70122					SEM	3.58409
	Day 0						Day 4						Day 10						Day 17						Day 24						Day 31
	Cobi + Linsitinib (Cobi+Lin)						Cobi + Lin						Cobi + Lin						Cobi + Lin						Cobi + Lin						Cobi + Lin
		Mice#	Length	width	Tumor vol.			Mice#	Length	width	Tumor vol.			Mice#	Length	width	Tumor vol.			Mice#	Length	width	Tumor vol.			Mice#	Length	width	Tumor vol.			Mice#	Length	width	Tumor vol.
	1	44	8.1	6.1	150.7		1	44	6	6	108		1	44	8.2	5.8	137.924		1	44	9.9	6.3	196.465		1	44	9.4	6.6	204.732		1	44	9.8	6.6	213.444
	2	8	7.2	5.7	116.964		2	8	6.9	5.6	108.192		2	8	7.7	6.1	143.258		2	8	7.4	6.2	142.228		2	8	7.8	7.4	213.564		2	8	8	8	256
	3	43	6.5	5.8	109.33		3	43	8.7	6.4	178.176		3	43	6.1	5.5	92.2625		3	43	6.8	6.5	143.65		3	43	6.6	6.5	139.425		3	43	7	6.9	166.635
	4	14	6.1	5.4	88.938		4	14	6.4	6	115.2		4	14	6.8	6.5	143.65		4	14	7.4	6.7	166.093		4	14	7.5	6.9	178.538		4	14	7.9	7.5	222.188
	5	28	7.5	5.7	121.838		5	28	6.6	5.2	89.232		5	28	6.5	5.5	98.3125		5	28	6.9	5.7	112.091		5	28	7.1	6.3	140.899		5	28	7.9	7.4	216.302
	6	30	6.3	5.3	88.4835		6	30	6.4	5.6	100.352		6	30	6.8	6	122.4		6	30	6.8	6.1	126.514		6	30	7.1	5.8	119.422		6	30	7.6	6.2	146.072
	7	26	5.6	5.5	84.7		7	26	6.7	5.7	108.842		7	26	5.7	5.6	89.376		7	26	6.8	5.5	102.85		7	26	6.6	5.9	114.873		7	26	6.7	6.7	150.382
	8	33	6.4	5	80		8	33	7.2	7.1	181.476		8	33	7.1	5	88.75		8	33	7.8	5.4	113.724		8	33	6.6	5.8	111.012		8	33	8.2	6.4	167.936
	9	31	6.3	5	78.75		9	31	7	5.2	94.64		9	31	6.2	4.6	65.596		9	31	7	5	87.5		9	31	6.4	4.8	73.728		9	31	7.4	5.7	120.213
	10	39	5.6	5.1	72.828		10	39	5.2	4.8	59.904		10	39	4.5	4.1	37.8225		10	39	4.4	4.4	42.592		10	39	5	5	62.5		10	39	5.6	5.6	87.808
	11	21	5.8	4.8	66.816		11	21	5.7	4.4	55.176		11	21	5.6	4.4	54.208		11	21	5.6	4.5	56.7		11	21	5.7	5	71.25		11	21	7.2	6.4	147.456
	12	22	6.3	4.2	55.566		12	22	5.9	5	73.75		12	22	5.9	4.4	57.112		12	22	6.1	3.7	41.7545		12	22	5.5	5	68.75		12	22	5.8	5.2	78.416
				Average	92.9095					Average	106.078					Average	94.2227					Average	111.013					Average	124.891					Average	164.404
				SEM	7.77207					SEM	11.4142					SEM	10.5185					SEM	13.9457					SEM	15.187					SEM	15.7822
	Day 0						Day 4						Day 10						Day 17						Day 24						Day 31
	Cobi + Venetoclax-C						Cobi + Venetoclax-C						Cobi + Venetoclax-C						Cobi + Venetoclax-C						Cobi + Venetoclax-C						Cobi + Venetoclax-C
		Mice#	Length	width	Tumor vol.			Mice#	Length	width	Tumor vol.			Mice#	Length	width	Tumor vol.			Mice#	Length	width	Tumor vol.			Mice#	Length	width	Tumor vol.			Mice#	Length	width	Tumor vol.
	1	40	7.2	6.4	147.456		1	40	7.8	6	140.4		1	40	7.3	5.4	106.434		1	40	6.9	5.7	112.091		1	40	6.4	5.6	100.352		1	40	5.9	5.4	86.022
	2	2	8.1	5.4	118.098		2	2	8.3	5	103.75		2	2	8.5	4.1	71.4425		2	2	8.4	5.3	117.978		2	2	8.4	5.3	117.978		2	2	7.6	5.3	106.742
	3	49	6.7	5.6	105.056		3	49	6.4	5.1	83.232		3	49	6.7	5.5	101.338		3	49	6.7	5.4	97.686		3	49	6.9	5.1	89.7345		3	49	7.7	5.6	120.736
	4	6	5.7	5.4	83.106		4	6	6.1	5.4	88.938		4	6	6.2	6.2	119.164		4	6	6	5.6	94.08		4	6	5.6	5	70		4	6	6.7	6.1	124.653
	5	54	6.5	5.3	91.2925		5	54	5.7	4.6	60.306		5	54	5.7	4.6	60.306		5	54	5.5	4.1	46.2275		5	54	5.1	4.5	51.6375		5	54	6	4.6	63.48
	6	7	7.7	5.8	129.514		6	7	6.5	5.1	84.5325		6	7	5.8	5.5	87.725		6	7	6.3	5	78.75		6	7	6.1	4.6	64.538		6	7	6.4	5.4	93.312
	7	1	6.4	5.1	83.232		7	1	5.2	4.8	59.904		7	1	5.1	4.8	58.752		7	1	5.2	5.2	70.304		7	1	5.8	5.2	78.416		7	1	5.8	4.7	64.061
	8	10	5.5	5.4	80.19		8	10	5	4.1	42.025		8	10	4.9	3.9	37.2645		8	10	5.6	4.3	51.772		8	10	5.4	3.9	41.067		8	10	5.6	4.9	67.228
	9	16	5.5	5.3	77.2475		9	16	5.4	5.4	78.732		9	16	5.8	4.7	64.061		9	16	6.3	5.5	95.2875		9	16	6.1	5.8	102.602		9	16	7	6.9	166.635
	10	20	6.1	4.9	73.2305		10	20	5.4	4.2	47.628		10	20	6	4.5	60.75		10	20	5.9	4.8	67.968		10	20	5.4	4.7	59.643		10	20	6.1	5.2	82.472
	11	29	5.8	4.8	66.816		11	29	5.2	4.1	43.706		11	29	5	4.4	48.4		11	29	5.2	4.7	57.434		11	29	5.7	4.3	52.6965		11	29	4.7	4.3	43.4515
	12	12	5.3	4.6	56.074		12	12	5.4	4.8	62.208		12	12	5.2	4.9	62.426		12	12	5.2	4.5	52.65		12	12	5.5	4.5	55.6875		12	12	6.3	5	78.75
				Average	92.6094					Average	74.6135					Average	73.1719					Average	78.519					Average	73.696					Average	91.4619
				SEM	7.84344					SEM	8.20758					SEM	7.20846					SEM	7.08474					SEM	6.96204					SEM	9.7486
	Day 0						Day 4						Day 10						Day 17						Day 24						Day 31
	Cobi +Vorinostat (Cobi+Vori)						Cobi +Vori						Cobi +Vori						Cobi +Vori						Cobi +Vori						Cobi +Vori
		Mice#	Length	width	Tumor vol.			Mice#	Length	width	Tumor vol.			Mice#	Length	width	Tumor vol.			Mice#	Length	width	Tumor vol.			Mice#	Length	width	Tumor vol.			Mice#	Length	width	Tumor vol.
	1	56	7.3	6.3	144.868		1	56	7.1	5.8	119.422		1	56	7.7	5.6	120.736		1	56	8.9	5.7	144.581			56	7.9	5.7	128.335			56	9.2	6.2	176.824
	2	11	7.4	5.7	120.213		2	11	6.4	5.3	89.888		2	11	7.1	5.8	119.422		2	11	7.6	6.2	146.072			11	6.9	6.2	132.618			11	8	6.4	163.84
	3	42	6.7	5.7	108.842		3	42	6.7	5.6	105.056		3	42	7.2	5.9	125.316		3	42	7.7	5.8	129.514			42	9	7.2	233.28			42	9	7.2	233.28
	4	23	6.4	5.6	100.352		4	23	5.7	4.7	62.9565		4	23	5.8	5.4	84.564		4	23	5.9	5.6	92.512			23	6	5.6	94.08			23	6.5	5.8	109.33
	5	5	5.8	5.6	90.944		5	5	5.1	5	63.75		5	5	5.5	5.5	83.1875		5	5	6.2	5.8	104.284			5	7.4	6.4	151.552			5	7.7	7.3	205.166
	6	27	6.5	5.4	94.77		6	27	7.1	4.4	68.728		6	27	6.5	4.4	62.92		6	27	7.3	5.2	98.696			27	7.1	5.2	95.992			27	9	6	162
	7	50	5.5	5.5	83.1875		7	50	5.3	5.3	74.4385		7	50			0		7	50						50						50
	8	35	6.5	5	81.25		8	35	5.9	5.3	82.8655		8	35	6.6	5.4	96.228		8	35	6.7	5.2	90.584			35	6.3	6.2	121.086			35	9.2	6.8	212.704
	9	53	5.9	5.1	76.7295		9	53	5.7	5.1	74.1285		9	53	6.8	5.5	102.85		9	53	7.4	6.3	146.853			53	7.8	6.8	180.336			53	7.9	7.6	228.152
	10	52	5.9	5	73.75		10	52	6.6	5.7	107.217		10	52	7	6.6	152.46		10	52	8	6.5	169			52	8.5	6.9	202.343			52	8.6	6.9	204.723
	11	17	5.8	4.7	64.061		11	17	6.2	4.2	54.684		11	17	6	4.3	55.47		11	17	6.5	4.9	78.0325			17	6.6	4.9	79.233			17	6.4	6.9	152.352
	12	15	5.3	4.9	63.6265		12	15	6.5	4.7	71.7925		12	15	6.5	5.1	84.5325		12	15	7.3	5	91.25			15	7.2	5.9	125.316			15	8.4	6.3	166.698
				Average	91.8828					Average	81.2439					Average	90.6405					Average	117.398					Average	140.379					Average	183.188
				SEM	6.9075					SEM	5.81622					SEM	11.4446					SEM	9.21049					SEM	14.4123					SEM	11.2373
				Vehicle			Cobi+Reg			Cobi+Lin			Cobi+Ven			Cobi+Vori
				Tumor vol	SEM		Tumor vol	SEM		Tumor vol	SEM		Tumor vol	SEM		Tumor vol	SEM
			0	92.9882	2.47		93.3339	8.55		92.9095	8		93	8		92	7
			4	157.87	26.29		80.196	7.47		106.078	11.41		75	8.2		81.24	6
			10	201.78	29.53		67.0098	5.42		94.2227	10.51		73.17	7.2		91	11.44
			17	378.766	41		73.5353	7.45		111.013	14		79	7.08		117.4	9.21
			24	571.166	70.35		66.9407	5		124.891	15.18		74	7		140.38	14.41
			31	908.82	75		62.8763	4		164.404	16		91.46	10		183.18	11.23

## Sheet: Figure 3B
Figure 3B.	Tumor volume of MM-505
	Day 0						Day 4						Day 10						Day 17						Day 24						Day 31
	Vehicle						Vehicle						Vehicle						Vehicle						Vehicle						Vehicle
		Mice#	Length	width	Tumor vol.			Mice#	Length	width	Tumor vol.			Mice#	Length	width	Tumor vol.			Mice#	Length	width	Tumor vol.			Mice#	Length	width	Tumor vol.			Mice#	Length	width	Tumor vol.
	1	62	5.7	5.7	92.5965		1	62	5.9	5.3	82.8655		1	62	7.4	7.1	186.517		1	62	8.9	8.9	352.485		1	62	10	9.6	460.8		1	62	10.7	10.3	567.582
	2	39	4.5	4.5	45.5625		2	39	5.4	5	67.5		2	39	7.2	6.9	171.396		2	39	8.7	8.6	321.726		2	39	10.6	9.2	448.592		2	39	12.7	9.5	573.087
	3	67	5.6	5.4	81.648		3	67	6.3	5.7	102.343		3	67	7.6	7.2	196.992		3	67	9.2	9.2	389.344		3	67	10.5	9.7	493.972		3	67	13.7	12	986.4
	4	29	6.2	5.1	80.631		4	29	6.6	5.1	85.833		4	29	7.4	6.7	166.093		4	29	8.9	8.9	352.485		4	29	10.9	10.5	600.863		4	29	12.4	12.3	937.998
	5	51	5.4	5.2	73.008		5	51	6.3	5.4	91.854		5	51	9.7	7.3	258.456		5	51	10.5	8.9	415.853		5	51	12.3	10.5	678.038		5	51	14.1	12.5	1101.56
	6	6	6.8	5	85		6	6	8.3	6.1	154.422		6	6	9.2	7.1	231.886		6	6	9.9	8.7	374.665		6	6	12	10.3	636.54		6	6	14.2	12.8	1163.26
	7	23	6	4.5	60.75		7	23	6.2	5.1	80.631		7	23	7.6	6.3	150.822		7	23	9	8.1	295.245		7	23	10.8	9	437.4		7	23	12.1	10.7	692.664
	8	69	5.4	4.6	57.132		8	69	5.6	4.5	56.7		8	69	6.5	5.5	98.3125		8	69	7.1	6.7	159.359		8	69	8.2	6.9	195.201		8	69	9.2	8.1	301.806
				Average	72.041					Average	90.2686					Average	182.559					Average	332.645					Average	493.926					Average	790.545
				SEM	5.68261					SEM	10.4168					SEM	17.3812					SEM	28.106					SEM	53.6616					SEM	107.005
	Day 0						Day 4						Day 10						Day 17						Day 24						Day 31
	Cobi+Reg						Cobi+Reg						Cobi+Reg						Cobi+Reg						Cobi+Reg						Cobi+Reg
		Mice#	Length	width	Tumor vol.			Mice#	Length	width	Tumor vol.			Mice#	Length	width	Tumor vol.			Mice#	Length	width	Tumor vol.			Mice#	Length	width	Tumor vol.			Mice#	Length	width	Tumor vol.
	1	7	6.9	5.7	112.091		1	7	6.4	5.6	100.352		1	7	6.9	6.4	141.312		1	7	7.8	6.6	169.884		1	7	7.9	7	193.55		1	7	9.6	8.7	363.312
	2	11	6.3	5.3	88.4835		2	11	6.2	6.2	119.164		2	11	6.9	6.8	159.528		2	11	7.5	7.1	189.037		2	11	7.4	7.3	197.173		2	11	7.9	6.6	172.062
	3	34	5.7	5.5	86.2125		3	34	7.2	6	129.6		3	34	6.2	5.2	83.824		3	34	6.9	5.8	116.058		3	34	7.6	6.3	150.822		3	34	8.4	7	205.8
	4	64	5.7	5.7	92.5965		4	64	6.2	5.5	93.775		4	64	5.9	5.5	89.2375		4	64	6.6	6.5	139.425		4	64	7.5	6.8	173.4		4	64	8.6	7.9	268.363
	5	2	5.3	5.3	74.4385		5	2	6.7	5.6	105.056		5	2	6.5	5.7	105.593		5	2	7.6	6.9	180.918		5	2	8.2	6.7	184.049		5	2	8.2	7.5	230.625
	6	72	6.7	4.5	67.8375		6	72	7.2	5.5	108.9		6	72	6.9	5.7	112.091		6	72	7.6	6	136.8		6	72	7.7	6.3	152.806		6	72	8.3	6.5	175.338
	7	68	5.6	5.3	78.652		7	68	6	5.3	84.27		7	68	5.3	4.4	51.304		7	68	5.9	4.7	65.1655		7	68	5.5	4.6	58.19		7	68	6.5	5	81.25
	8	19	4.8	4.8	55.296		8	19	5.3	4.2	46.746		8	19	5.2	4.8	59.904		8	19	5.5	5.1	71.5275		8	19	6.5	6	117		8	19	9.4	7.1	236.927
	9	18	5.6	4.4	54.208		9	18	6.4	4.3	59.168		9	18	7.3	5.1	94.9365		9	18	7.7	5.8	129.514		9	18	8.8	6.3	174.636		9	18	7.1	6.2	136.462
	10	38	5.2	4.5	52.65		10	38	5.4	4.5	54.675		10	38	5.4	4.1	45.387		10	38	5.7	5.2	77.064		10	38	5.9	5.3	82.8655		10	38	5.7	5.3	80.0565
	11	71	4.9	4.5	49.6125		11	71	5.7	4.4	55.176		11	71	7.9	4.5	79.9875		11	71	5.5	5.2	74.36		11	71	6.8	6	122.4		11	71	8	6	144
	12	42	4.7	4.5	47.5875		12	42	5	5	62.5		12	42	5.7	5.4	83.106		12	42	6	6	108		12	42	5.7	5.1	74.1285		12	42	6.7	6.6	145.926
				Average	71.6387					Average	84.9485					Average	92.1841					Average	121.479					Average	140.085					Average	186.677
				SEM	5.92778					SEM	8.20613					SEM	9.82625					SEM	12.6527					SEM	13.9827					SEM	23.2775
	Day 0						Day 4						Day 10						Day 17						Day 24						Day 31
	Cobi+Ven						Cobi+Ven						Cobi+Ven						Cobi+Ven						Cobi+Ven						Cobi+Ven
		Mice#	Length	width	Tumor vol.			Mice#	Length	width	Tumor vol.			Mice#	Length	width	Tumor vol.			Mice#	Length	width	Tumor vol.			Mice#	Length	width	Tumor vol.			Mice#	Length	width	Tumor vol.
	1	33	6.2	6	111.6		1	33	6.7	4.8	77.184		1	33	7.1	6.6	154.638		1	33	8.2	8.2	275.684		1	33	9.6	9	388.8		1	33	10.5	10.1	535.553
	2	3	5.9	5.5	89.2375		2	3	6.1	5.9	106.171		2	3	4.7	5.1	61.1235		2	3	5.1	5	63.75		2	3	5.4	4.7	59.643		2	3	5.9	5.3	82.8655
	3	10	6.1	5.3	85.6745		3	10	5.8	5.8	97.556		3	10	6.6	6.5	139.425		3	10	6.8	6.6	148.104		3	10	8.8	7.8	267.696		3	10	9.6	8.7	363.312
	4	49	5.6	5.3	78.652		4	49	6.2	5.4	90.396		4	49	6	5.7	97.47		4	49	6.4	6.1	119.072		4	49	7	6.6	152.46		4	49	7.9	7.7	234.196
	5	35	5.5	5.2	74.36		5	35	6.5	4.8	74.88		5	35	7.1	5.4	103.518		5	35	7.9	5.7	128.335		5	35	9.4	7.4	257.372		5	35	10.1	7.4	276.538
	6	20	6.7	4.5	67.8375		6	20	7.9	6	142.2		6	20	8.8	6.5	185.9		6	20	10	7.8	304.2		6	20	10.8	9.3	467.046		6	20	12	10.2	624.24
	7	13	6	4.6	63.48		7	13	6.5	5.4	94.77		7	13	6.9	6	124.2		7	13	6.8	6.8	157.216		7	13	7.3	7.2	189.216		7	13	8.5	7.6	245.48
	8	50	5.5	4.5	55.6875		8	50	5.1	4.4	49.368		8	50	6.2	4.8	71.424		8	50	7.7	6.2	147.994		8	50	9	6	162		8	50	10.8	8.2	363.096
	9	4	4.9	4.7	54.1205		9	4	5	5.5	75.625		9	4	6.7	6.6	145.926		9	4	8	7.1	201.64		9	4	8.7	8.3	299.671		9	4	10	9	405
	10	43	5.5	4.4	53.24		10	43	5.4	4.2	47.628		10	43	5.9	5	73.75		10	43	7.3	6.5	154.212		10	43	8.8	7.9	274.604		10	43	9.5	8.6	351.31
	11	55	5	4.4	48.4		11	55	5.8	5	72.5		11	55	5.9	5.3	82.8655		11	55	7.1	6.2	136.462		11	55	6.9	6.9	164.255		11	55	9.5	7.8	288.99
	12	27	6.1	5.5	92.2625		12	27	6.1	5.9	106.171		12	27	6	4.8	69.12		12	27	6.6	5.5	99.825		12	27	8.4	7.8	255.528		12	27	10.2	8.7	386.019
				Average	72.8793					Average	86.204					Average	109.113					Average	161.375					Average	244.858					Average	346.383
				SEM	5.56503					SEM	7.5413					SEM	11.6449					SEM	19.9111					SEM	31.8696					SEM	40.729
	Day 0						Day 4						Day 10						Day 17						Day 24						Day 31
	Cobi						Cobi						Cobi						Cobi						Cobi						Cobi
		Mice#	Length	width	Tumor vol.			Mice#	Length	width	Tumor vol.		#	Mice#	Length	width	Tumor vol.			Mice#	Length	width	Tumor vol.			Mice#	Length	width	Tumor vol.			Mice#	Length	width	Tumor vol.
	1	1	6.5	5.8	109.33		1	1	6.6	5.4	96.228		1	1	6.9	6.3	136.93		1	1	7.8	7.5	219.375		1	1	9.9	8.4	349.272		1	1	11.2	9.2	473.984
	2	48	6.4	5.3	89.888		2	48	6.6	6.2	126.852		2	48	7.2	6.3	142.884		2	48	9.1	7.7	269.769		2	48	10.3	8.3	354.784		2	48	10.5	9.8	504.21
	3	44	6.9	3.3	37.5705		3	44	7.1	4	56.8		3	44	8.7	4.7	96.0915		3	44	11	6	198		3	44	12.6	6.6	274.428		3	44	11.2	8.4	395.136
	4	59	6.3	5	78.75		4	59	7.1	5.3	99.7195		4	59	9.8	7.5	275.625		4	59	9.5	9.2	402.04		4	59	9.8	9.5	442.225		4	59	12.2	10.4	659.776
	5	21	5.7	5.1	74.1285		5	21	6.2	5.1	80.631		5	21	6.7	5.4	97.686		5	21	8	6.7	179.56		5	21	9.1	8.2	305.942		5	21	10.5	8.9	415.853
	6	45	5.9	4.8	67.968		6	45	6.5	5.5	98.3125		6	45	7.2	6.4	147.456		6	45	7.7	6.6	167.706		6	45	8	7.2	207.36		6	45	8.7	8.4	306.936
	7	41	5.6	4.7	61.852		7	41	6.8	5.3	95.506		7	41	7.5	7	183.75		7	41	8.7	8.6	321.726		7	41	10.5	9.2	444.36		7	41	11.7	11.3	746.987
	8	66	5.1	4.7	56.3295		8	66	5.4	4.6	57.132		8	66	6	4.9	72.03		8	66	6.8	6.2	130.696		8	66	7.1	6.6	154.638		8	66	8.5	8.1	278.842
				Average	71.9771					Average	88.8976					Average	144.057					Average	236.109					Average	316.626					Average	472.715
				SEM	7.69252					SEM	8.29301					SEM	22.5943					SEM	31.8247					SEM	36.5198					SEM	57.5592
	Day 0						Day 4						Day 10						Day 17						Day 24						Day 31
	Regorafenib (Reg)						Reg						Reg						Reg						Reg						Reg
		Mice#	Length	width	Tumor vol.			Mice#	Length	width	Tumor vol.			Mice#	Length	width	Tumor vol.			Mice#	Length	width	Tumor vol.			Mice#	Length	width	Tumor vol.			Mice#	Length	width	Tumor vol.
	1	5	6.6	5.6	103.488		1	5	5.9	5.2	79.768		1	5	7	6	126		1	5	7.9	7.9	246.52		1	5	8.5	8.3	292.783		1	5	9.2	8.6	340.216
	2	9	6.2	5.4	90.396		2	9	6	6	108		2	9	6.4	6.1	119.072		2	9	7.4	6.9	176.157		2	9	7.7	7.3	205.166		2	9	8.8	7.2	228.096
	3	70	5.8	3.9	44.109		3	70	6.6	4.9	79.233		3	70	7.9	6.4	161.792		3	70	8.8	6.8	203.456		3	70	9.5	6.9	226.148		3	70	10.9	9.2	461.288
	4	37	5.9	5.2	79.768		4	37	5.7	5.7	92.5965		4	37	5.7	5.4	83.106		4	37					4	37					4	37
	5	56	5.7	5.1	74.1285		5	56	5.9	5	73.75		5	56	6.6	5.4	96.228		5	56	6.2	5.5	93.775		5	56	8.1	8	259.2		5	56	9.6	8.6	355.008
	6	52	5.7	4.9	68.4285		6	52	6	5.1	78.03		6	52	7.5	6.3	148.838		6	52	7.4	7.2	191.808		6	52	7.7	7.4	210.826		6	52	8.2	7.7	243.089
	7	46	5.3	4.8	61.056		7	46	5.6	5	70		7	46	6.3	5.9	109.652		7	46	7.1	6.4	145.408		7	46	7.5	6.9	178.538		7	46	7.9	7.3	210.495
	8	54	5.9	4.4	57.112		8	54	6.6	4.5	66.825		8	54	6.5	5.3	91.2925		8	54	8.4	7.3	223.818		8	54	9.4	8.2	316.028		8	54	10.5	8.3	361.673
				Average	72.3107					Average	81.0253					Average	116.997					Average	182.992					Average	241.241					Average	314.266
				SEM	6.71631					SEM	4.72725					SEM	9.82017					SEM	18.0381					SEM	17.653					SEM	32.0988
	Day 0						Day 4						Day 10						Day 17						Day 24						Day 31
	Venetoclax (Ven)						Ven						Ven						Ven						Ven						Venetoclax-F
		Mice#	Length	width	Tumor vol.			Mice#	Length	width	Tumor vol.			Mice#	Length	width	Tumor vol.			Mice#	Length	width	Tumor vol.			Mice#	Length	width	Tumor vol.			Mice#	Length	width	Tumor vol.
	1	65	5.8	5.8	97.556		1	65	6.4	6	115.2		1	65	7.4	6.7	166.093		1	65	8.7	7.5	244.688		1	65	10.5	8.2	353.01		1	65	10.9	8.8	422.048
	2	15	6.6	3.8	47.652		2	15	6.9	3.9	52.4745		2	15	8.7	5.8	146.334		2	15	9.4	6.8	217.328		2	15	10.1	8	323.2		2	15	10	9.2	423.2
	3	63	6.8	5	85		3	63	7	5.2	94.64		3	63	7.8	6.2	149.916		3	63	7.8	7.2	202.176		3	63	9.2	8.5	332.35		3	63	10	9.8	480.2
	4	25	5.7	5.3	80.0565		4	25	5.6	4.8	64.512		4	25	6	6	108		4	25	7.3	6.5	154.212		4	25	8.6	8.6	318.028		4	25	10.1	8.7	382.234
	5	22	5.4	5.2	73.008		5	22	6	5.6	94.08		5	22	7.3	7.3	194.508		5	22	8.2	7.3	218.489		5	22	9.5	8.7	359.527		5	22	12.1	10.4	654.368
	6	32	5.6	5	70		6	32	5.4	5.4	78.732		6	32	6.9	6.9	164.255		6	32	8.2	7.3	218.489		6	32	9.5	8.8	367.84		6	32	11.8	8.4	416.304
	7	58	5.3	4.8	61.056		7	58	5.1	4.8	58.752		7	58	6.5	6.1	120.932		7	58	7.9	7.5	222.188		7	58	11.6	10	580		7	58	12.7	11.5	839.787
	8	31	5.9	4.4	57.112		8	31	7.1	4.9	85.2355		8	31	6.7	6.3	132.962		8	31	9.7	7.4	265.586		8	31	11	8.8	425.92		8	31	12.3	12.2	915.366
				Average	71.4301					Average	80.4532					Average	147.875					Average	217.894					Average	382.484					Average	566.688
				SEM	5.70664					SEM	7.47376					SEM	9.74655					SEM	11.4286					SEM	30.6746					SEM	74.3394
					Vehicle			Cobi+Reg			Cobi+Ven			Cobi			Reg			Ven
				Day	Tumor vol.	SEM		Tumor vol.	SEM		Tumor vol.	SEM		Tumor vol.	SEM		Tumor vol.	SEM		Tumor vol.	SEM
				0	72.04	6		72	6		73	5.56		72	7.7		72.31	7		71.4	6
				4	90.26	10.41		85	8.2		86.2	7.54		89	8.3		81.02	5		80.45	7.47
				10	182.55	17.38		92.18	10		109.11	11.7		144.05	22.6		117	10		148	10
				17	332.64	28.1		121.47	13		161.37	20		236.1	32		183	19.28		218	11.42
				24	494	54		140.08	14		245	32		317	36.51		241.24	19		382.48	31
				31	790.54	107.05		187	23.27		347	41		473	57.55		314.26	34.31		567	74.33

## Sheet: Figure 3C
Figure 3C. Tumor volume of MM-386
	Day 0						Day 4						Day 10						Day 17						Day 24
	Vehicle						Vehicle						Vehicle						Vehicle						Vehicle
		Mice#	Length	width	Tumor vol.			Mice#	Length	width	Tumor vol.			Mice#	Length	width	Tumor vol.			Mice#	Length	width	Tumor vol.			Mice#	Length	width	Tumor vol.
	1	14	5.8	5.1	75.429		1	14	6.4	6	115.2		1	14	6.9	6.5	145.763		1	14	8.3	7.3	221.154		1	14	8.9	8.5	321.513
	2	15	7	5.1	91.035		2	15	8.1	5.9	140.981		2	15	9	6.9	214.245		2	15	9.4	7.6	271.472		2	15	11.5	9	465.75
	3	23	4.9	4.5	49.6125		3	23	6.2	5.1	80.631		3	23	9.8	6.9	233.289		3	23	8.3	7.4	227.254		3	23	8.8	8.8	340.736
	4	25	5.8	5.1	75.429		4	25	7.9	5.9	137.5		4	25	7.6	7	186.2		4	25	8.7	8.1	285.403		4	25	10.6	9.2	448.592
	5	31	5.3	4.8	61.056		5	31	5.9	5.3	82.8655		5	31	7.4	6.3	146.853		5	31	8.6	7.8	261.612		5	31	9.6	8.9	380.208
	6	32	6.2	5.1	80.631		6	32	7.2	5.4	104.976		6	32	6.8	6.2	130.696		6	32	9.7	7.3	258.456		6	32	9.6	8.5	346.8
	7	34	6.3	5.8	105.966		7	34	6.2	5.9	107.911		7	34	7.5	6	135		7	34	7.3	6.6	158.994		7	34	7.9	7.6	228.152
	8	62	5.7	5.4	83.106		8	62	6.8	6.7	152.626		8	62	7.6	7.4	208.088		8	62	8.4	8.4	296.352		8	62	9.8	8.5	354.025
				Average	77.7831					Average	115.336					Average	175.017					Average	247.587					Average	360.722
				SEM	6.11029					SEM	9.41186					SEM	14.2478					SEM	15.615					SEM	26.35
	Day 0						Day 4						Day 10						Day 17						Day 24
	Cobimetinib (Cobi)						Cobi						Cobi						Cobi						Cobi
		Mice#	Length	width	Tumor vol.			Mice#	Length	width	Tumor vol.			Mice#	Length	width	Tumor vol.			Mice#	Length	width	Tumor vol.			Mice#	Length	width	Tumor vol.
	1	1	5.7	4.1	47.9085		1	1	6.6	5.6	103.488		1	1	6.2	5	77.5		1	1	6.5	5.3	91.2925		1	1	6.1	5.8	102.602
	2	2	5.6	5.2	75.712		2	2	6	6	108		2	2	6.2	6	111.6		2	2	6.2	6	111.6		2	2	7.4	7.4	202.612
	3	11	6.2	4.9	74.431		3	11	6.3	5.7	102.343		3	11	6.7	5.4	97.686		3	11	6.8	5.4	99.144		3	11	7	6.4	143.36
	4	21	6.9	5.1	89.7345		4	21	6.2	5.5	93.775		4	21	6.6	4.5	66.825		4	21	6.3	5.3	88.4835		4	21	6.1	5.2	82.472
	5	38	5.5	5.4	80.19		5	38	6.2	4.8	71.424		5	38	5.7	5.4	83.106		5	38	5.9	5.1	76.7295		5	38	6.2	5.9	107.911
	6	53	5.7	4.7	62.9565		6	53	5.9	5.2	79.768		6	53	5.5	5.1	71.5275		6	53	6.4	6.2	123.008		6	53	6.6	5.8	111.012
	7	71	6.7	5.6	105.056		7	71	6.4	6.1	119.072		7	71	6.3	5.2	85.176		7	71	6.1	5.6	95.648		7	71	6.8	6.6	148.104
	8	74	5.5	5.5	83.1875		8	74	5.7	5.5	86.2125		8	74	5.9	5.3	82.8655		8	74	6	5.2	81.12		8	74	6.6	6.2	126.852
				Average	77.397					Average	95.5104					Average	84.5358					Average	95.8782					Average	128.116
				SEM	6.04788					SEM	5.57243					SEM	5.07626					SEM	5.43485					SEM	13.1055
	Day 0						Day 4						Day 10						Day 17						Day 24
	Regorafenib (Reg)						Reg						Reg						Reg						Reg
		Mice#	Length	width	Tumor vol.			Mice#	Length	width	Tumor vol.			Mice#	Length	width	Tumor vol.			Mice#	Length	width	Tumor vol.			Mice#	Length	width	Tumor vol.
	1	24	5	4.7	55.225		1	24	5.1	5.1	66.3255		1	24	5.9	5.2	79.768		1	24	5.8	5.6	90.944		1	24	6.3	5.8	105.966
	2	33	7.4	5.4	107.892		2	33	7.5	5.3	105.337		2	33	7.5	5.9	130.537		2	33	8.1	6.7	181.804		2	33	8	6.9	190.44
	3	54	5.6	4.8	64.512		3	54	5.9	4.6	62.422		3	54	6.4	4.9	76.832		3	54	6.1	5.5	92.2625		3	54	6.4	6.2	123.008
	4	58	5.5	5.5	83.1875		4	58	6.3	5.5	95.2875		4	58	6.9	6.4	141.312		4	58	7.7	6.8	178.024		4	58	8.1	7.2	209.952
	5	69	6	5.2	81.12		5	69	5.7	4.6	60.306		5	69	6.1	4.9	73.2305		5	69	6.4	5.4	93.312		5	69	6	5.8	100.92
	6	72	6.5	5.2	87.88		6	72	5.9	5	73.75		6	72	6.4	5.6	100.352		6	72	6.8	6.2	130.696		6	72	7.3	6.9	173.777
	7	75	5.7	5	71.25		7	75	6.6	5.7	107.217		7	75	4.9	5.3	68.8205		7	75	6.9	6.6	150.282		7	75	7.6	7	186.2
	8	80	5.5	5.3	77.2475		8	80	6.1	6.2	117.242		8	80	7.3	6.3	144.868		8	80	8.1	7.8	246.402		8	80	8.1	7.8	246.402
				Average	78.5392					Average	85.9859					Average	101.965					Average	145.466					Average	167.083
				SEM	5.62555					SEM	8.06189					SEM	11.3833					SEM	19.518					SEM	18.4877
	Day 0						Day 4						Day 10						Day 17						Day 24
	Cobi+Reg						Cobi+Reg						Cobi+Reg						Cobi+Reg						Cobi+Reg
		Mice#	Length	width	Tumor vol.			Mice#	Length	width	Tumor vol.			Mice#	Length	width	Tumor vol.			Mice#	Length	width	Tumor vol.			Mice#	Length	width	Tumor vol.
	1	12	6.3	5	78.75		1	12	6.1	4.7	67.3745		1	12	4.9	3.8	35.378		1	12	5.7	4.9	68.4285		1	12	5.2	4	41.6
	2	16	5.4	5.1	70.227		2	16	6.1	4.8	70.272		2	16	5	4	40		2	16	4.7	3.6	30.456		2	16	5.1	3.8	36.822
	3	17	5.6	4.5	56.7		3	17	6	5.7	97.47		3	17	4.4	4.4	42.592		3	17	5.6	4.4	54.208		3	17	5.1	5	63.75
	4	19	6	4.5	60.75		4	19	6.3	4.5	63.7875		4	19	4.4	4	35.2		4	19	5.5	4.2	48.51		4	19	5	3.8	36.1
	5	36	6.3	6.2	121.086		5	36	5.2	4.8	59.904		5	36	4.7	4.5	47.5875		5	36	4.5	4.4	43.56		5	36	4.9	5	61.25
	6	44	5.9	5.8	99.238		6	44	5.7	5.2	77.064		6	44	4.5	4.3	41.6025		6	44	4.7	4.3	43.4515		6	44	4.6	4.2	40.572
	7	47	5.4	4.9	64.827		7	47	5.6	5.6	87.808		7	47	3.7	3.7	25.3265		7	47	4	4	32		7	47	4.6	4.1	38.663
	8	48	6.9	4.9	82.8345		8	48	5.7	4.3	52.6965		8	48	4.7	3.6	30.456		8	48	5.8	3.9	44.109		8	48	5.7	3.6	36.936
	9	50	5.5	5.3	77.2475		9	50	4.6	4.5	46.575		9	50	4.3	3.9	32.7015		9	50	4.5	4	36		9	50	4.4	3.8	31.768
	10	56	5.6	5.5	84.7		10	56	5.1	5	63.75		10	56	4.8	4.5	48.6		10	56	4.8	3.7	32.856		10	56	4.5	4.1	37.8225
	11	57	5	4.8	57.6		11	57	4.5	4.5	45.5625		11	57	4	3.9	30.42		11	57	4.7	4.3	43.4515		11	57	4.3	4.1	36.1415
	12	73	5.8	5.5	87.725		12	73	4.5	5.7	73.1025		12	73	3.9	3.8	28.158		12	73	4.6	3.9	34.983		12	73	4.6	4.2	40.572
				Average	78.4737					Average	67.1139					Average	36.5018					Average	42.6678					Average	41.8331
				SEM	5.41469					SEM	4.49173					SEM	2.18474					SEM	3.1355					SEM	2.8899
										Vehicle			Cobi			Reg			Cobi+Reg
									Days	Tumor vol.	SEM		Tumor vol.	SEM		Tumor vol.	SEM		Tumor vol.	SEM
									0	77.78	6.11		77.4	6.04		79	5.62		78.47	5.41
									4	115.33	9.41		96	6		86	8.06		67.11	4.49
									10	175	14.24		85	5.07		102	11.4		36.5	2.18
									17	247.58	15.61		96	5.43		145.46	19.51		43	3.13
									24	360.72	26.35		128	13.1		167.08	18.48		42	3

## Sheet: Figure 5C
Figure 5C. Tumor volume of B16F10
	Day 0						Day 3						Day 7						Day 10						Day 14						Day 17							Day 21
	Isotype Ab Control						Isotype Ab Control						Isotype Ab Control						Isotype Ab Control						Isotype Ab Control						Isotype Ab Control							Isotype Ab Control
		Mice #	Length	Width	Tumor vol.			Mice #	Length	Width	Tumor vol.			Mice #	Length	Width	Tumor vol.			Mice #	Length	Width	Tumor vol.			Mice #	Length	Width	Tumor vol.			Mice #	Length	Width	Tumor vol.				Mice #	Length	Width	Tumor vol.
	1	1	4.4	4.4	42.592		1	1	6.7	5.4	97.686		1	1	5.9	4.6	62.422		1	1	6	6	108		1	1	7.4	5.7	120.213		1	1	10.2	7.8	310.284			1	1	7.5	7.4	205.35
	2	3	5.7	4.1	47.9085		2	3	6.1	4.6	64.538		2	3	7.3	5.5	110.412		2	3	7.9	7.2	204.768		2	3	8.3	6.2	159.526		2	3	9.1	8.3	313.45			2	3	11	8.7	416.295
	3	4	5.3	4.3	48.9985		3	4	6.4	5.2	86.528		3	4	6.9	5.5	104.363		3	4	7.7	6.3	152.806		3	4	7.8	7.4	213.564		3	4	7.8	6.7	175.071			3	4	10.3	10.1	525.351
	4	39	5.4	3.9	41.067		4	39	6.2	5	77.5		4	39	6	5.5	90.75		4	39	7	5.3	98.315		4	39	9.1	7.8	276.822		4	39	9.9	8.6	366.102			4	39	9.9	9.1	409.909
	5	5	4.2	4.1	35.301		5	5	3.9	3.9	29.6595		5	5	7.6	5.7	123.462		5	5	7.7	7	188.65		5	5	9.8	8.4	345.744		5	5	12.4	8.1	406.782			5	5	9	7.6	259.92
	6	6	5.6	4	44.8		6	6	4.6	4.1	38.663		6	6	8.8	6.4	180.224		6	6	10.4	5.9	181.012		6	6	8.8	8.4	310.464		6	6	10.7	10.3	567.582			6	6	11.4	7.4	312.132
	7	7	6.2	5	77.5		7	7	4.9	4.9	58.8245		7	7	7.4	5.1	96.237		7	7	7.5	7.2	194.4		7	7	10.7	7.7	317.202		7	7	10	7.9	312.05	euthanized		7	7
	8	66	4	4.1	33.62		8	66	4.2	3	18.9		8	66	6.5	5.4	94.77		8	66	8.7	6.2	167.214		8	66	9	8.1	295.245		8	66	7.6	7	186.2	euthanized		8	66
	9	10	6.3	4.4	60.984		9	10	6.5	4.9	78.0325		9	10	7.1	5.2	95.992		9	10	7.5	5.5	113.438		9	10	8.9	8.8	344.608		9	10	9.3	8.5	335.963			9	10	14.1	12.5	1101.56
	10	11	6.1	4	48.8		10	11	8.2	5.7	133.209		10	11	9	6.9	214.245		10	11	11.2	10.2	582.624		10	11	12	10.2	624.24		10	11	15.4	15	1732.5	euthanized		10	11
	11	12	5.3	4.5	53.6625		11	12	5.8	4.5	58.725		11	12	6.7	5.2	90.584		11	12	7.2	6.6	156.816		11	12	8	8	256		11	12	9.3	8.2	312.666	euthanized		11	12
	12	64	5.3	4	42.4		12	64	5.5	4.2	48.51		12	64	5.4	4.4	52.272		12	64	6	5.5	90.75		12	64	6.2	6.2	119.164		12	64	7.8	7.6	225.264	euthanized		12	64
	13	13	5.8	4.5	58.725		13	13	6	5.3	84.27		13	13	8.2	5.8	137.924		13	13	10.7	8.2	359.734		13	13	10.7	10.6	601.126		13	13	13.3	11.5	879.463			13	13	17.5	14.8	1916.6
	14	14	5.7	4.3	52.6965		14	14	5.5	4.5	55.6875		14	14	5.6	4.6	59.248		14	14	6.7	5	83.75		14	14	5.7	4.7	62.9565		14	14	6.7	5.4	97.686	euthanized		14	14
				Average	49.2182					Average	66.4809					Average	108.065					Average	191.591					Average	289.062					Average	444.361						Average	643.39
				SEM	3.03443					SEM	7.89881					SEM	12.0156					SEM	35.4239					SEM	43.8238					SEM	111.444						SEM	207.005
	Day 0						Day 3						Day 7						Day 10						Day 14						Day 17
	PD-1 Ab						PD-1 Ab						PD-1 Ab						PD-1 Ab						PD-1 Ab						PD-1 Ab
		Mice #	Length	Width	Tumor vol.			Mice #	Length	Width	Tumor vol.			Mice #	Length	Width	Tumor vol.			Mice #	Length	Width	Tumor vol.			Mice #	Length	Width	Tumor vol.			Mice #	Length	Width	Tumor vol.
	1	15	5.9	5.2	79.768		1	15	6.6	4.8	76.032		1	15	7.2	6.3	142.884		1	15	9.9	8	316.8		1	15	9.7	8.7	367.096		1	15	12.5	11	756.25
	2	16	4.6	4.4	44.528		2	16	5.7	4.4	55.176		2	16	7.4	7.1	186.517		2	16	9.4	8	300.8		2	16	10.7	8.2	359.734		2	16	11.2	10.1	571.256
	3	17	5.4	4.9	64.827		3	17	6.5	4.3	60.0925		3	17	6.9	4.9	82.8345		3	17	7.1	4.9	85.2355		3	17	6.2	5.2	83.824		3	17	6.8	6.4	139.264
	4	18	5.3	4.2	46.746		4	18	6.6	5	82.5		4	18	7.8	5.7	126.711		4	18	9.5	8.5	343.188		4	18	11	8.6	406.78		4	18	13.7	10.5	755.212
	5	19	5.8	3.9	44.109		5	19	6.3	5.2	85.176		5	19	7.8	5.9	135.759		5	19	9.9	9.1	409.909		5	19	11.6	9.6	534.528		5	19	5.5	5.1	71.5275
	6	20	4.7	4.5	47.5875		6	20	5	4.5	50.625		6	20	6.5	4.7	71.7925		6	20	5.8	4.9	69.629		6	20	8.4	7	205.8		6	20	8.2	7.7	243.089
	7	21	4.8	3.8	34.656		7	21	5.3	4.6	56.074		7	21	7.1	6.2	136.462		7	21	9.1	7	222.95		7	21	11.4	10	570		7	21	13	12.5	1015.62
	8	22	5	4.4	48.4		8	22	5.2	3.3	28.314		8	22	5.5	3.5	33.6875		8	22	6	5.2	81.12		8	22	5.2	5	65		8	22	13	12.4	999.44
	9	23	5.5	4.3	50.8475		9	23	6.3	4.7	69.5835		9	23	6	5.5	90.75		9	23	7.8	6.6	169.884		9	23	8.3	8.2	279.046		9	23	12.1	11.3	772.525
	10	24	5.6	4.2	49.392		10	24	5.9	3.9	44.8695		10	24	5.5	5.1	71.5275		10	24	6.1	4.7	67.3745		10	24	5.3	4.5	53.6625		10	24	5.7	5	71.25
	11	25	5.5	4.4	53.24		11	25	5.8	4.6	61.364		11	25	5.9	4.9	70.8295		11	25	4.8	4.3	44.376		11	25	5.5	4.1	46.2275		11	25	4.7	4.3	43.4515
	12	26	4.8	4.6	50.784		12	26	5.7	4.9	68.4285		12	26	6.7	4.9	80.4335		12	26	6.9	6.5	145.763		12	26	9.5	7.7	281.628		12	26	11.4	8.8	441.408
				Average	51.2404					Average	61.5196					Average	102.516					Average	188.086					Average	271.11					Average	490.025
				SEM	3.27845					SEM	4.68206					SEM	12.3668					SEM	36.6337					SEM	53.2326					SEM	106.589
	Day 0						Day 3						Day 7						Day 10						Day 14						Day 17							Day 21
	Cobi+Reg						Cobi+Reg						Cobi+Reg						Cobi+Reg						Cobi+Reg						Cobi+Reg							Cobi+Reg
		Mice #	Length	Width	Tumor vol.			Mice #	Length	Width	Tumor vol.			Mice #	Length	Width	Tumor vol.			Mice #	Length	Width	Tumor vol.			Mice #	Length	Width	Tumor vol.			Mice #	Length	Width	Tumor vol.				Mice #	Length	Width	Tumor vol.
	1	63	5.7	3.6	36.936		1	63	6	3.6	38.88		1	63	5.1	3.9	38.7855		1	63	4.9	3.5	30.0125			63	6.3	4.3	58.2435			63	6.3	4.7	69.5835				63	7.2	5.3	101.124
	2	9	5.5	5.3	77.2475		2	9	5.1	4.1	42.8655		2	9	5.2	4.5	52.65		2	9	4.8	3.9	36.504			9	5.4	4.6	57.132			9	7.7	6.8	178.024				9	5.8	5.3	81.461
	3	65	4.9	3.4	28.322		3	65	6	4.3	55.47		3	65	5.3	3.9	40.3065		3	65	5.5	3.9	41.8275			65	6.5	3.7	44.4925			65	6.5	4.7	71.7925				65	9.5	5.9	165.348
	4	8	5.8	5.5	87.725		4	8	6.3	5.9	109.651		4	8	6.8	5.6	106.624		4	8	5.9	5.5	89.2375			8	6.5	6.3	128.993			8	5.8	5	72.5				8	8.1	7.5	227.812
	5	67	4.8	4.9	57.624		5	67	6.2	4.2	54.684		5	67	6.8	3.9	51.714		5	67	7.8	4.4	75.504			67	6	4.7	66.27			67	7.7	5.5	116.463				67	8.1	6.4	165.888
	6	68	3.4	3	15.3		6	68	5.5	4	44		6	68	5.4	4.5	54.675		6	68	5.4	3.6	34.992			68	7	4.8	80.64			68	6.3	5.3	88.4835				68	7.3	6.2	140.306
					50.5258						57.5918						57.4592						51.3463						72.6284						99.4743							146.99
					11.643						10.7624						10.2046						10.0877						12.2749						17.2885							21.3454
							Isotype Ab Control			PD-1 Ab			Cobi+Reg
						Day	Tumor vol.	SEM		Tumor Vol.	SEM		Tumor vol.	SEM
						0	49.2182	3.03443		51.2404	3.03525		50.5258	11.643
						3	66.4809	7.89881		61.5196	4.33474		57.5918	10.7624
						7	108.065	12.0156		102.516	12.3668		57.4592	10.2046
						10	191.591	35.4239		188.086	36.6337		51.3463	10.0877
						14	289.062	43.8238		271.11	53.2326		72.6284	12.2749
						17	444.361	111.444		490.025	106.589		99.4743	17.2885
						21	643.39	207.005					146.99	21.3454

## Sheet: Figure 5D
Figure 5D. Tumor volume of YUMM1.7
	Day 0						Day 7						Day 12													Day 27
	Isotype Ab Control						Isotype Ab Control						Isotype Ab Control													Isotype Ab Control
		Mice#	Length	width	Tumor vol.			Mice#	Length	width	Tumor vol.			Mice#	Length	width	Tumor vol.										Mice#	Length	width	Tumor vol.
	1	52	8.6	6.2	165.292		1	52	15.3	11.3	976.829	euthanized (Ulcerated)	1	52												1	52
	2	40	6.1	5.3	85.6745		2	40	10.3	10.2	535.806		2	40	13.5	12.5	1054.69	euthanized (Ulcerated)								2	40
	3	51	6	4.2	52.92		3	51	7.5	7.1	189.037		3	51	8.1	7.4	221.778									3	51	17.6	13.7	1651.67	euthanized (Ulcerated)
	4	55	6.1	3.8	44.042		4	55	8.1	7.9	252.761		4	55	9.8	6.9	233.289									4	55	16.4	11.5	1084.45	euthanized (Ulcerated)
	5	30	5.4	3.3	29.403		5	30	12.2	12.2	907.924		5	30	14.8	14.2	1492.14	euthanized (Ulcerated)								5	30
	6	29	4.1	3.7	28.0645		6	29	15.5	15.2	1790.56	euthanized (Ulcerated)	6	29												6	29
	7	10	5.9	5.6	92.512		7	10	10.8	10.6	606.744	euthanized (Ulcerated)	7	10												7	10
	8	20	7	6.7	157.115		8	20	11.8	10.8	688.176		8	20	17.2	15.2	1986.94	euthanized								8	20
				Average	81.8779					Average	743.48					Average	997.767												Average	1368.06
				SEM	19.2101					SEM	178.834					SEM	347.325												SEM	283.611
	Day 0						Day 7						Day 12							Day 21
	PD-1 Ab						PD-1 Ab						PD-1 Ab							PD-1 Ab
		Mice#	Length	width	Tumor vol.			Mice#	Length	width	Tumor vol.			Mice#	Length	width	Tumor vol.				Mice#	Length	width	Tumor vol.
	1	32	6.3	6	113.4		1	32	3.1	2.5	9.6875		1	32	3.1	3	13.95			1	32	0	0	0	euthanized
	2	42	6.1	5.1	79.3305		2	42	10.8	10.2	561.816		2	42	12.5	12.2	930.25	euthanized (Ulcerated)		2	42
	3	26	5.58	5.3	78.3711		3	26	5.2	5.1	67.626		3	26	0	0	0			3	26	0	0	0	euthanized
	4	41	6.3	6.1	117.211		4	41	10.6	10.2	551.412		4	41	14.5	13.8	1380.69			4	41	15.2	14.3	1554.12	euthanized
	5	36	6.6	6.3	130.977		5	36	5.8	5.4	84.564		5	36	6.2	6.1	115.351			5	36	8.8	6.9	209.484	euthanized
	6	27	5.8	5.4	84.564		6	27	5.6	4.9	67.228		6	27	6.1	5.5	92.2625			6	27	9.2	9.1	380.926	euthanized
	7	18	5.9	5.5	89.2375		7	18	9.7	8.6	358.706		7	18	8.8	8.7	333.036			7	18	14.7	12.7	1185.48	euthanized
	8	19	6.1	3.6	39.528		8	19	8.2	7.5	230.625		8	19	8.5	8.6	314.33			8	19	15.5	13.5	1412.44	euthanized
				Average	91.5774					Average	241.458					Average	397.484						Average	677.493
				SEM	10.154					SEM	79.223					SEM	176.243						SEM	257.814
	Day 0						Day 7						Day 12							Day 21						Day 27						Day 50						Day 57
	Cobi+Reg						Cobi+Reg						Cobi+Reg							Cobi+Reg						Cobi+Reg						Cobi+Reg						Cobi+Reg
		Mice#	Length	width	Tumor vol.			Mice#	Length	width	Tumor vol.			Mice#	Length	width	Tumor vol.				Mice#	Length	width	Tumor vol.			Mice#	Length	width	Tumor vol.			Mice#	Length	width	Tumor vol.			Mice#	Length	width	Tumor vol.
	1	46	6	4.6	63.48		1	46	3.1	3	13.95		1	46	0	0	0			1	46 (6)	0	0	0		1	46 (6)	0	0	0		1	46 (6)	0	0	0		1	46 (6)	0	0	0
	2	38	7.5	3.3	40.8375		2	38	2.8	2.5	8.75		2	38	0	0	0			2	38	0	0	0		2	38	3.4	3.2	17.408		2	38	3.8	3.6	24.624		2	38	3.8	3.6	24.624
	3	14	5.2	5.1	67.626		3	14	3.1	2.8	12.152		3	14	0	0	0			3	14	0	0	0		3	14	0	0	0		3	14	0	0	0		3	14	0	0	0
	4	34	5.6	5.2	75.712		4	34	5.7	3.4	32.946		4	34	0	0	0			4	34	0	0	0		4	34	0	0	0		4	34	0	0	0		4	34	0	0	0
	5	3	6.2	5.8	104.284		5	3	4.3	4.2	37.926		5	3	4.1	3.9	31.1805			5	3	0	0	0		5	3	6.1	5.3	85.6745		5	3	6.4	5.5	96.8		5	3	8.5	7.8	258.57
	6	37	4.8	4.3	44.376		6	37	6.2	5.3	87.079		6	37	3.8	3.1	18.259			6	37	0	0	0		6	37	3.2	3.1	15.376		6	37	3.5	3.5	21.4375		6	37	3.5	2.8	13.72
	7	8	5.6	5.5	84.7		7	8	6.2	5.3	87.079		7	8	0	0	0			7	8	0	0	0		7	8	0	0	0		7	8	0	0	0		7	8	0	0	0
	8	60	8.8	7.6	254.144		8	60	4.2	4	33.6		8	60	0	0	0			8	60	0	0	0		8	60	0	0	0		8	60	0	0	0		8	60	0	0	0
				Average	91.8949					Average	39.1853					Average	6.17994						Average	0					Average	14.8073					Average	17.8577					Average	37.1142
				SEM	24.2948					SEM	11.1429					SEM	4.22594						SEM	0					SEM	10.4587					SEM	11.866					SEM	31.8011
	Day 0						Day 7						Day 12							Day 21						Day 27						Day 50						Day 57
	Cobi+Paz						Cobi+Paz						Cobi+Paz							Cobi+Paz						Cobi+Paz						Cobi+Paz						Cobi+Paz
		Mice#	Length	width	Tumor vol.			Mice#	Length	width	Tumor vol.			Mice#	Length	width	Tumor vol.				Mice#	Length	width	Tumor vol.			Mice#	Length	width	Tumor vol.			Mice#	Length	width	Tumor vol.			Mice#	Length	width	Tumor vol.
	1	62	4.65	4.3	42.9892		1	62	4.4	3.2	22.528		1	62	0	0	0			1	62	0	0	0		1	62		0	0		1	62		0	0		1	62		0	0
	2	64	7.5	6.1	139.537		2	64	6.2	5.8	104.284		2	64	0	0	0			2	64	0	0	0		2	64		0	0		2	64		0	0		2	64		0	0
	3	22	5.3	5.2	71.656		3	22	5.2	5.1	67.626		3	22	0	0	0			3	22	0	0	0		3	22 (16)	2.8	2.5	8.75		3	22 (16)	3.5	2.4	10.08		3	22 (16)	2.8	2.5	8.75
	4	9	6.4	5.2	86.528		4	9	5.1	5	63.75		4	9	0	0	0			4	9	0	0	0		4	9	3.1	3	13.95		4	9	3.6	3	16.2		4	9	3.1	3	13.95
	5	56(85)	7.18	6.79	165.514		5	56(85)	4.2	4.1	35.301		5	56(85)	0	0	0			5	56(85)	0	0	0		5	56(85)	3.1	2.8	12.152		5	56(85)	3.6	2.8	14.112		5	56(85)	3.1	2.8	12.152
	6	48	5.8	5.6	90.944		6	48	5.6	5.1	72.828		6	48	0	0	0			6	48	0	0	0		6	48	3.2	3.1	15.376		6	48	3.5	3.3	19.0575		6	48	3.2	3.1	15.376
	7	61	5.25	4.5	53.1562		7	61	4.2	4.1	35.301		7	61	6.8	4.3	62.866			7	61	4.2	3.1	20.181		7	61	0	0	0		7	61	0	0	0		7	61	0	0	0
	8	31	5.19	4.9	62.306		8	31	3.1	3	13.95		8	31	0	0	0			8	31	0	0	0		8	31	0	0	0		8	31	0	0	0		8	31	0	0	0
	9	39	7.5	7.1	189.037		9	39	6.3	5.1	81.9315		9	39	5.4	5.3	75.843			9	39	0	0	0		9	39	3.5	3.1	16.8175		9	39	3.6	3.2	18.432		9	39	3.5	3.1	16.8175
				Average	100.185					Average	55.2777					Average	15.4121						Average	2.24233					Average	7.4495					Average	8.6535					Average	7.4495
				SEM	16.9193					SEM	9.7723					SEM	10.7639						SEM	2.37835					SEM	2.44365					SEM	2.83944					SEM	2.44365
					Day	Isotype Ab control			PD-1 Ab			Cobi+Reg			Cobi+Paz
						Tumor volume	SEM		Tumor volume	SEM		Tumor volume	SEM		Tumor volume	SEM
					0	82	19.2		92	10.15		92	24.29		100.18	17
					7	743	179		241	79.22		39.18	11.14		55.27	10
					12	998	347.23		397	176.24		6.17	4.26		15.4	10.76
					21				677.49	258		0	0		2.24	2.37
					27	1368	284					15	10.45		7.4	2.44
					50							18	12		8.65	2.83
					57							37.11	32		7.44	2.44

## Sheet: Figure 5E
Figure 5E. Tumor volume of YUMM1.7
	Day 0						Day 7						Day 11						Day 13
	Isotype Ab control						Isotype Ab control						Isotype Ab control						Isotype Ab control
		Mice#	Length	width	Tumor vol.			Mice#	Length	width	Tumor vol.			Mice#	Length	width	Tumor vol.			Mice#	Length	width	Tumor vol.
	1	2	10.5	6.1	195.352		1	2	13.5	11.2	846.72		1	2	17.5	12.8	1433.6	euthanized (for immunofluorescence)	1	2
	2	54	6	5	75		2	54	11.5	10	575		2	54	12.6	10.8	734.832		2	54	13.4	9.8	643.468	euthanized
	3	78	7.7	7.7	228.267		3	78	13.4	8.5	484.075		3	78	15.5	11.2	972.16		3	78	17.9	12.3	1354.05	euthanized
	4	46	5.5	5.1	71.5275		4	46	12.5	9.8	600.25		4	46	12.8	12.8	1048.58	euthanized (for immunofluorescence)	4	46
	5	23	5.4	4.7	59.643		5	23	11.5	9.7	541.017		5	23	15.5	10.5	854.438		5	23	16.4	16.4	2205.47	euthanized
	6	7	4.9	4.5	49.6125		6	7	10.5	8.6	388.29		6	7	14.5	12.5	1132.81		6	7	16.3	16.3	2165.37	euthanized
	7	13	4.9	4.5	49.6125		7	13	13	11.2	815.36		7	13	14.6	14.5	1534.82		7	13	16.5	16.5	2246.06	euthanized
	8	51	5.3	3.5	32.4625		8	51	10.8	10	540		8	51	12.5	9.6	576		8	51	13	12.25	975.406	euthanized
	9	38	6.3	3.8	45.486		9	38	11	10.5	606.375		9	38	15.6	14.1	1550.72	euthanized (for immunofluorescence)	9	38
	10	1	7.4	7.1	186.517		10	1	8.6	8.3	296.227		10	1	13.6	11.2	852.992		10	1	17.2	12.7	1387.09	euthanized
	11	4	5.1	5.1	66.3255		11	4	11.5	10.2	598.23		11	4	13	12.9	1081.67	euthanized (for immunofluorescence)	11	4
	12	67	5.8	5.4	84.564		12	67	10.8	10.6	606.744		12	67	16.4	11.4	1065.67		12	67	18.4	13.3	1627.39	euthanized
	13	20	5.7	5.6	89.376		13	20	11.1	10.2	577.422		13	20	15.5	13.8	1475.91		13	20	15.6	13.8	1485.43	euthanized
	14	70	7.9	6.2	151.838		14	70	12.9	10	645		14	70	15.77	11.5	1042.79		14	70	17.4	12.8	1425.41	euthanized
				Avaerage	98.9702					Avaerage	580.051					Avaerage	1096.93					Avaerage	1551.51
				SEM	17.0427					SEM	37.981					SEM	81.1583					SEM	167.842
	Day 0						Day 7						Day 11						Day 13						Day 17
	PD-1 + CTLA-4 Ab						PD-1 + CTLA-4 Ab						PD-1 + CTLA-4 Ab						PD-1 + CTLA-4 Ab						PD-1 + CTLA-4 Ab
		Mice#	Length	width	Tumor vol.			Mice#	Length	width	Tumor vol.			Mice#	Length	width	Tumor vol.			Mice#	Length	width	Tumor vol.			Mice#	Length	width	Tumor vol.
	1	34	9.4	7.1	236.927		1	34	11.9	9.6	548.352		1	34	12.8	10.6	719.104		1	34	13.1	8.9	518.826		1	34	18.2	14.3	1860.86
	2	71	7	5.8	117.74		2	71	10.1	7.8	307.242		2	71	9.4	9.3	406.503		2	71	11	8.4	388.08		2	71	13.7	11	828.85
	3	65	6.4	6.2	123.008		3	65	9.5	8.3	327.228		3	65	7.8	7.2	202.176		3	65	9.2	8.6	340.216		3	65	9.7	9	392.85
	4	27	3.4	3.2	17.408		4	27	12.9	8.8	499.488		4	27	14.8	11.6	995.744		4	27	16	12.2	1190.72		4	27	20.1	14.4	2083.97
	5	53	6.5	5.2	87.88		5	53	9.7	8.6	358.706		5	53	8.4	7.4	229.992	euthanized (for mmunofluorescence)	5	53					5	53
	6	41	5.8	4.6	61.364		6	41	11.1	10.1	566.155		6	41	12	11	726		6	41	13	10.1	663.065		6	41	15.8	13.4	1418.52
	7	24	6.1	5.4	88.938		7	24	11.5	8	368		7	24	10	9	405		7	24	11.7	11.7	800.806		7	24	16.86	14.3	1723.85
	8	80	6.5	4.7	71.7925		8	80	9.4	7.3	250.463		8	80	9.5	8.6	351.31	euthanized (for immunofluorescence)	8	80					8	80
	9	52	6.4	3.8	46.208		9	52	10.9	9.6	502.272		9	52	11.4	10.8	664.848	euthanized (for immunofluorescence)	9	52					9	52
	10	59	6.3	3.8	45.486		10	59	8.8	8.4	310.464		10	59	10.6	9.6	488.448		10	59	15.5	12.3	1172.5		10	59	17.7	15.7	2181.44
	11	25	5.8	5.2	78.416		11	25	8.9	8.2	299.218		11	25	8.5	7.6	245.48	euthanized (for immunofluorescence)	11	25					11	25
	12	55	6.2	4.6	65.596		12	55	12.4	9.5	559.55		12	55	14.3	10.1	729.371		12	55	17.5	12.8	1433.6		12	55
	13	63	8.1	4.3	74.8845		13	63	11.6	7.5	326.25		13	63	8.4	8.4	296.352	euthanized (for immunofluorescence)	13	63					13	63
	14	30	0	0	0		14	30	12.4	9.9	607.662		14	30	15.6	13.6	1442.69		14	30	16.1	14.3	1646.14		14	30
				Avaerage	79.6891					Avaerage	416.504					Avaerage	564.501					Avaerage	905.995					Avaerage	1498.62
				SEM	15.0717					SEM	32.9288					SEM	92.6684					SEM	157.524					SEM	252.065
	Day 0						Day 7						Day 11						Day 13						Day 17						Day 20						Day 27
	Cobi+Reg						Cobi+Reg						Cobi+Reg						Cobi+Reg						Cobi+Reg						Cobi+Reg						Cobi+Reg
		Mice#	Length	width	Tumor vol.			Mice#	Length	width	Tumor vol.			Mice#	Length	width	Tumor vol.			Mice#	Length	width	Tumor vol.			Mice#	Length	width	Tumor vol.			Mice#	Length	width	Tumor vol.			Mice#	Length	width	Tumor vol.
	1	19	8.1	7.8	246.402		1	19	11	9.1	455.455		1	19	7.7	7.1	194.078		1	19	7.4	5.6	116.032		1	19	7	5.4	102.06		1	19	6.2	4.3	57.319		1	19	0	0	0
	2	76	8.5	6.3	168.682		2	76	12	9.6	552.96		2	76	8.5	7.3	226.482	euthanized (for immunofluorescence)	2	76					2	76					2	76					2	76
	3	42	8.5	8.4	299.88		3	42	14.5	12	1044		3	42	11	9.4	485.98		3	42	7	5.9	121.835		3	42	4.5	4.2	39.69		3	42	3.1	3	13.95		3	42	0	0	0
	4	15	5.1	4.1	42.8655		4	15	9.5	7.6	274.36		4	15	9.9	5.8	166.518	euthanized (for immunofluorescence)	4	15					4	15					4	15					4	15
	5	57	5.1	4.1	42.8655		5	57	9.7	8.6	358.706		5	57	7.2	6.4	147.456		5	57	5.7	3.57	36.323		5	57	6.4	4.1	53.792		5	57		0	0		5	57	0	0	0
	6	58	5.2	4.1	43.706		6	58	8	6.7	179.56		6	58	12	7	294		6	58	6.8	6.7	152.626		6	58	5.8	4.2	51.156		6	58	3.5	3	15.75		6	58	3.1	2.8	12.152
	7	49	5.2	4.2	45.864		7	49	12	9.6	552.96		7	49	8.2	8	262.4	euthanized (for immunofluorescence)	7	49					7	49					7	49					7	49
	8	26	5.2	4.8	59.904		8	26	14.5	11.2	909.44		8	26	12	9	486		8	26	6.9	5.6	108.192		8	26	7.2	5.3	101.124		8	26	3.2	3.1	15.376		8	26	0	0	0
	9	8	5.1	5	63.75		9	8	12	8.6	443.76		9	8	9.2	6.3	182.574	euthanized (for immunofluorescence)	9	8					9	8					9	8					9	8
	10	28	4.9	4.6	51.842		10	28	8	7.3	213.16		10	28	7.2	5.8	121.104		10	28	7.1	6.4	145.408		10	28	5.6	5.4	81.648		10	28	4.5	4.2	39.69		10	28	4	3.7	27.38
	11	14	5.8	4.8	66.816		11	14	10.1	10.1	515.15		11	14	9.8	7.5	275.625	euthanized (for immunofluorescence)	11	14					11	14					11	14					11	14
	12	18	7.4	4.1	62.197		12	18	10.5	8.4	370.44		12	18	9.2	6.3	182.574		12	18	7.4	4.7	81.733		12	18	7.8	5.4	113.724		12	18	5.2	4	41.6		12	18	0	0	0
	13	45	4.8	4.4	46.464		13	45	9.4	7.5	264.375		13	45	8.5	6.3	168.682		13	45	7.8	6.1	145.119		13	45	7.5	5	93.75		13	45	7.5	3.8	54.15		13	45	0	0	0
	14	16	4.3	4.2	37.926		14	16	12.7	8.1	416.623		14	16					14	16					14	16					14	16					14	16
				Avaerage	91.3689					Avaerage	467.925					Avaerage	245.652					Avaerage	113.408					Avaerage	79.618					Avaerage	29.7294					Avaerage	4.9415
				SEM	22.505					SEM	66.1024					SEM	31.5632					SEM	13.7699					SEM	9.82391					SEM	7.47848					SEM	3.54055
						Isotype Ab control			PD-1+CTLA-4 Ab			Cobi+Reg
					Days	Tumor volume	SEM		Tumor volume	SEM		Tumor volume	SEM
					0	99	18		80	15		91	23
					7	580	41		417	31.4		468	66.1
					11	1097	82.31		565	67		246	32
					13	1552	189.37		906	136.29		113	14
					17				1499	252		80	9.8
					20							30	7.47
					27							5	3.5

## Sheet: Figure 5F
Figure 5F. Tumor volume of B16F10
	Day 0						Day 4						Day 7						Day 10						Day 14
	Isotype Ab control						Isotype Ab control						Isotype Ab control						Isotype Ab control						Isotype Ab control
		Mice #	Length	width	Tumor vol.			Mice #	Length	width	Tumor vol.			Mice #	Length	width	Tumor vol.			Mice #	Length	width	Tumor vol.			Mice #	Length	width	Tumor vol.
	1	42	6.3	4.7	69.5835		1	42	6.6	5.5	99.825		1	42	7.5	5.5	113.438		1	42	7.7	6.2	147.994		1	42	10	7.6	288.8	euthanized (ulcerated)
	2	9 (4)	6	4.5	60.75		2	9 (4)	7.1	6.2	136.462		2	9 (4)	9.9	9.7	465.745		2	9 (4)	7.5	5.5	113.438		2	9 (4)	9.1	6.4	186.368	euthanized
	3	22	5.3	5.3	74.4385		3	22	7	6.3	138.915		3	22	10.1	10	505		3	22	11.9	11.9	842.58		3	22	13.2	13.2	1149.98	euthanized
	4	37	4.7	4.7	51.9115		4	37	5	5	62.5		4	37	5.5	5.5	83.1875		4	37	12.6	9.5	568.575		4	37	13.3	12.7	1072.58	euthanized
	5	16	9	4.3	83.205		5	16	9.4	6	169.2		5	16	11	8.7	416.295		5	16	10	8.6	369.8		5	16	14	11	847	euthanized (ulcerated)
	6	41	5	5.9	87.025		6	41	7.7	6.6	167.706		6	41	10.6	7.7	314.237		6	41	12.7	10	635		6	41	17	12.8	1392.64	euthanized
	7	21	5.9	5.9	102.69		7	21	8.9	6.3	176.62		7	21	9.7	8.5	350.412		7	21	16	11	968		7	21	20	16	2560	euthanized
				Avaerage	75.6576					Avaerage	135.89					Avaerage	321.188					Avaerage	520.769					Avaerage	1071.05
				SEM	6.43909					SEM	15.7941					SEM	62.5711					SEM	124.076					SEM	299.659
	Day 0						Day 4						Day 7						Day 10						Day 14						Day 17
	PD-1+CTLA-4 Ab--> Cobi+Reg						PD-1+CTLA-4 Ab--> Cobi+Reg						PD-1+CTLA-4 Ab--> Cobi+Reg						PD-1+CTLA-4 Ab--> Cobi+Reg						PD-1+CTLA-4 Ab--> Cobi+Reg						PD-1+CTLA-4 Ab--> Cobi+Reg
		Mice #	Length	width	Tumor vol.			Mice #	Length	width	Tumor vol.			Mice #	Length	width	Tumor vol.			Mice #	Length	width	Tumor vol.			Mice #	Length	width	Tumor vol.			Mice #	Length	width	Tumor vol.
	1	29	5.3	5	66.25		1	29	5.3	4.6	56.074		1	29	4.6	4.6	48.668		1	29	4.9	4.9	58.8245		1	29	3.1	3.1	14.8955	euthanized (mouse weak)	1	29
	2	23	5.2	5.2	70.304		2	23	5.2	4.6	55.016		2	23	5	4.7	55.225		2	23	5.6	4.7	61.852		2	23	3.1	3.1	14.8955		2	23	2.2	2.2	5.324
	3	44	4.9	4.9	58.8245		3	44	5.4	5.4	78.732		3	44	6.3	6.3	125.023		3	44	7	7	171.5		3	44	6.1	6.1	113.49		3	44	6.7	6	120.6
	4	18	8.4	4.3	77.658		4	18	9.1	4.7	100.51		4	18	6.1	6.1	113.49	euthanized (ulcerated)	4	18					4	18					4	18
	5	26	6.3	3.9	47.9115		5	26	6.7	4.2	59.094		5	26	4.4	3.9	33.462		5	26	5.6	3.9	42.588		5	26	2.5	2.5	7.8125		5	26	3.7	2.8	14.504
	6	15	4.6	4.6	48.668		6	15	4.5	4.5	45.5625		6	15	7.7	5.6	120.736		6	15	7.8	6.3	154.791		6	15	6.4	4.7	70.688		6	15	7.8	4.4	75.504
	7	2	6.5	5.4	94.77		7	2	6.6	6.6	143.748		7	2	8.1	8.1	265.72		7	2	11.8	10	590		7	2	9.5	9.5	428.688		7	2	10	10	500
	8	34	4.4	4.4	42.592		8	34	6	4.7	66.27		8	34	4.4	4.4	42.592		8	34	6.6	4.3	61.017		8	34	9	3	40.5		8	34	1.8	1.8	2.916
	9	12	6.7	5.8	112.694		9	12	8	6.8	184.96		9	12	11.5	10.7	658.317		9	12	13.1	12.2	974.902		9	12	14	14	1372	euthanized (ulcerated)	9	12
	10	1	6.1	6.1	113.49		10	1	9.5	8	304		10	1	10.9	9.3	471.371		10	1	14.6	10.9	867.313		10	1	12.1	9.1	501		10	1	11.2	9.4	494.816
				average	73.3162					average	109.397					average	193.461					average	331.421					average	284.886					average	173.381
				SEM	8.23922					SEM	25.8296					SEM	66.9452					SEM	125.189					SEM	149.385					SEM	85.2042
								Day	Isotype control (Vehicle)			PD-1+CTLA-4 Ab--> Cobi+Reg
									Tumor vol	SEM		Tumor vol	SEM
								0	76	6.43		73.31	8.23
								4	136	15.8		109.4	26
								7	321.18	63		193.46	67
								10	521	124		331.42	125.18
								14	1071	300		285	149.4
								17				173.38	85.2

## Sheet: Figure 5G
Figure 5G. Tumor volume of YUMM1.7
	Day 0						Day 7							Day 14						Day 21							Day 28
	Isotype Ab control						Isotype Ab control							Isotype Ab control						Isotype Ab control							Isotype Ab control
		Mice #	Length	width	Tumor vol.			Mice #	Length	width	Tumor vol.				Mice #	Length	width	Tumor vol.			Mice #	Length	width	Tumor vol.				Mice #	Length	width	Tumor vol.
	1	2	4.6	4.2	40.572		1	2	7	6	126			1	2	9.5	9.2	402.04		1	2	15.5	14.3	1584.8			1	2	18.3	17.5	2802.19
	2	3	5.5	5.2	74.36		2	3	8.5	6.5	179.562			2	3	8.5	8	272		2	3	13.8	11.3	881.061			2	3	18.4	16.4	2474.43
	3	5	5.9	5.4	86.022		3	5	9.8	9.3	423.801			3	5	14.5	13	1225.25		3	5	18.2	16.1	2358.81			3	5				euthanized
	4	6	5.6	4.7	61.852		4	6	10	7	245			4	6	9.3	6.6	202.554		4	6	17.6	13.2	1533.31			4	6	20.2	16.5	2749.72
	5	25	6.6	5.6	103.488		5	25	11	10	550			5	25	15.5	15	1743.75		5	25				euthanized		5	25
	6	16	8.5	7.7	251.983		6	16	12	11.2	752.64	euthanized		6	16					6	16						6	16
	7	11	12.1	5.6	189.728		7	11	10.8	7.8	328.536			7	11	16	12.2	1190.72		7	11				euthanized		7	11
				Average	115.429					Average	372.22						Average	839.386					Average	1589.5						Average	2675.45
				SEM	29.0055					SEM	83.7826						Std. dev.	258.776					Std. dev.	302.339						Std. dev.	101.643
	Day 0						Day 7							Day 14
	PD-1+CTLA-4 Ab--> Cobi+Reg						PD-1+CTLA-4 Ab--> Cobi+Reg							PD-1+CTLA-4 Ab--> Cobi+Reg						PD-1+CTLA-4 Ab--> Cobi+Reg							PD-1+CTLA-4 Ab--> Cobi+Reg
		Mice #	Length	width	Tumor vol.			Mice #	Length	width	Tumor vol.				Mice #	Length	width	Tumor vol.			Mice #	Length	width	Tumor vol.				Mice #	Length	width	Tumor vol.
	1	7	7	5	87.5		1	7	10.2	5.4	148.716			1	7	5.7	5	71.25		1	7	3.8	3.5	23.275			1	7	5.4	5.3	75.843
	2	12	7.3	4.5	73.9125		2	12	9.5	7.3	253.127			2	12	6.4	4.6	67.712		2	12	4.4	3.6	28.512			2	12	0	0	0
	3	13	7.2	6.7	161.604		3	13	9.4	8	300.8			3	13	7.8	7	191.1		3	13	8	6.3	158.76			3	13	0	0	0
	4	14	5.4	5.4	78.732		4	14	8	7	196			4	14	7.8	5.8	131.196		4	14	6.7	5.5	101.338			4	14	4.7	4.4	45.496
	5	15	7.4	7.2	191.808		5	15	12.3	11.3	785.294			5	15	11.4	8	364.8		5	15	9.7	7.3	258.456			5	15	10.3	7	252.35
	6	17	8	7.5	225		6	17	15	14	1470	euthanized		6	17					6	17						6	17
	7	18	6.9	5.4	100.602		7	18	11.5	5.6	180.32			7	18	6.2	6	111.6		7	18	4.9	4.6	51.842			7	18	4.8	4.5	48.6
				Average	131.308					Average	476.322						Average	156.276					Average	103.697						Average	70.3815
					23.0304					SEM	184.971						SEM	45.6044					SEM	37.3262						SEM	38.3594
	Day 0						Day 7							Day 14						Day 21							Day 28
	PD-1+CTLA-4 -->Cobi+Paz						PD-1+CTLA-4 Ab -->Cobi+Paz							PD-1+CTLA-4 Ab -->Cobi+Paz						PD-1+CTLA-4 Ab -->Cobi+Paz							PD-1+CTLA-4 Ab -->Cobi+Paz
		Mice #	Length	width	Tumor vol.			Mice #	Length	width	Tumor vol.				Mice #	Length	width	Tumor vol.			Mice #	Length	width	Tumor vol.				Mice #	Length	width	Tumor vol.
	1	32	8.4	4.4	81.312		1	32	11	9.5	496.375			1	32	8.5	8	272		1	32	7.2	6.8	166.464			1	32	7.1	5.8	119.422
	2	33	5.6	4.2	49.392		2	33	7	5.6	109.76			2	33		0	0		2	33			0			2	33		0	0
	3	35	8.4	6.2	161.448		3	35	9.4	7.7	278.663			3	35	6.6	5.5	99.825		3	35	5.7	5.4	83.106			3	35		0	0
	4	36	7.5	4.8	86.4		4	36	11	8.4	388.08			4	36	6.4	6	115.2		4	36	4.6	4.5	46.575			4	36		0	0
	5	37	8.3	6.2	159.526		5	37	10.3	8	329.6			5	37	9.6	8.3	330.672		5	37	7.3	7	178.85			5	37	6.7	6.7	150.382
	6	30	6.3	5.6	98.784		6	30	11.6	7.7	343.882			6	30	9.6	7.2	248.832		6	30	8.9	5.2	120.328			6	30	0	0	0
	7	31	7.5	7.5	210.938		7	31	11	10.8	641.52			7	31	11.6	8.8	449.152		7	31	8.5	6.7	190.783			7	31		0	0
				Average	121.114					Average	369.697						Average	216.526					Average	112.301						Average	38.5434
				SEM	21.6039					SEM	63.3211						SEM	62.8125					SEM	29.5193						SEM	27.1196
				Days	Isotype Ab control			PD1+CTLA4 Ab--> Cobi+Reg			PD1+CTLA4 Ab --> Cobi+Paz
					Tumor volume	SEM		Tumor volume	SEM		Tumor volume	SEM
				0	115	29		131.3	23		121.11	22
				7	372.21	84		476.32	185		369.69	63.3
				14	839.38	259		156.27	46		216.52	62.81
				21	1590	302.3		104	37.3		112	30
				28	2657.44	102		70.38	38.3		38.54	27.11

## Sheet: Figure 7G
Figure 7I. Tumor volume of B16F10
	Day 0						Day 7								Day 16
	Isotype Ab control						Isotype Ab control							Isotype Ab control
		Mice#	Length	Width	Volume			Mice#	Length	Width	Volume				Mice#	Length	Width	Volume
	1	46	4.9	4.5	49.6125		1	46	10.1	8.6	373.498	euthanized		1
	2	22	5.4	5.3	75.843		2	22	10.1	9.6	465.408			2	22	17.8	17.5	2725.62	euthanized
	3	1	5.5	5.3	77.2475		3	1	9.3	8.3	320.339			3	1	14.2	13.5	1293.97	euthanized
	4	16	5.8	5.5	87.725		4	16	8.8	7.5	247.5	euthanized		4
	5	7	6.2	4.9	74.431		5	7	8.4	7.1	211.722			5	7	14.5	14.3	1482.55	euthanized
	6	23	6.3	5.3	88.4835		6	23	9.6	8.6	355.008			6	23	16.5	15.2	1906.08	euthanized
	7	40	7.5	6.2	144.15		7	40	12.5	10.1	637.562	euthanized		7	40
	8	44	8	6.8	184.96		8	44	12.1	11.1	745.42	euthanized		8	44
				Avg	97.8066					Avg	419.557						Avg	1852.06
				SEM	15.6446					SEM	66.1096						SEM	318.071
															Day 16
	Day 0						Day 7
	PD1 Ab						PD1 Ab							PD1 Ab
		Mice#	Length	Width	Volume			Mice#	Length	Width	Volume				Mice#	Length	Width	Volume
	1	3	4.2	3.8	30.324		1	3	5.1	4.4	49.368				3	6.9	4.4	66.792	euthanized
	2	32	5.4	5.3	75.843		2	32	7.2	6.2	138.384				32	10.5	11.8	731.01	euthanized
	3	15	5.5	5.2	74.36		3	15	5.4	3.9	41.067				15	5.1	4.9	61.2255	euthanized
	4	29	5.7	5.2	77.064		4	29	9.1	7.2	235.872				29	10.5	8.1	344.452	euthanized
	5	38	5.6	5.4	81.648		5	38	8.8	6.5	185.9				38	14.5	9.7	682.152	euthanized
	6	41	6.5	5.5	98.3125		6	41	7.2	6.2	138.384				41	10.8	11.2	677.376	euthanized
	7	35	7.3	5.2	98.696		7	35	7.2	6.5	152.1	euthanized			35
	8	20	8	7.4	219.04		8	20	13.5	10.5	744.188	euthanized			20
				Avg	94.4109					Avg	210.658						Avg	427.168
				SEM	19.3112					SEM	79.5696						Stdev	127.876
	Day 0						Day 7							Day 16						Day 18						Day 21
	Cobi+Reg						Cobi+Reg							Cobi+Reg						Cobi+Reg						Cobi+Reg
		Mice#	Length	Width	Volume			Mice#	Length	Width	Volume				Mice#	Length	Width	Volume			Mice#	Length	Width	Volume			Mice#	Length	Width	Volume
	1	6	4.1	4	32.8			6	4.1	3.8	29.602				6	6.2	5.8	104.284			6	7.1	6.2	136.462			6	8.1	7.5	227.812
	2	10	5.1	4.1	42.8655			10	4	3.8	28.88				10	6.9	5.7	112.091			10	8.1	7.3	215.824			10	8.4	7.8	255.528
	3	37	5.4	5.2	73.008			37	5.6	5	70				37	7.5	7.4	205.35			37	8.5	7.6	245.48			37	10.3	10.2	535.806
	4	11	6.2	4.6	65.596			11	6.5	3.5	39.8125				11	8.4	5.1	109.242			11	8.1	4.2	71.442			11	10.1	5.9	175.791
	5	45	6.2	5.4	90.396			45	7.6	4.8	87.552				45	8.9	5.7	144.581			45	9.4	5.7	152.703			45	13.4	7.7	397.243
	6	34	6.2	5.7	100.719			34	8.1	6.6	176.418				34	12.5	8.3	430.563			34	13.7	8.5	494.912			34	16.7	11.4	1085.17
	7	30	6.6	6.2	126.852			30	7.1	4.6	75.118				30	10.7	7.5	300.938			30	11.1	7.8	337.662			30	14.2	10.1	724.271
	8	18	8.2	9	332.1			18	9.5	6.3	188.528				18	13.2	8.3	454.674			18	14.5	8.6	536.21			18	12.4	17.7	1942.4
				Avg	108.042					Avg	86.9887						Avg	232.715					Avg	273.837					Avg	668.002
				SEM	33.769					SEM	22.2137						SEM	51.3863					SEM	59.831					SEM	211.214
	Day 0						Day 7							Day 16						Day 18						Day 21
	Cobi+Reg+PD-1 Ab						Cobi+Reg+PD-1 Ab							Cobi+Reg+PD-1 Ab						Cobi+Reg+PD-1 Ab						Cobi+Reg+PD-1 Ab
		Mice#	Length	Width	Volume			Mice#	Length	Width	Volume				Mice#	Length	Width	Volume			Mice#	Length	Width	Volume			Mice#	Length	Width	Volume
	1	8	4.6	4.5	46.575			8	6.8	4.4	65.824				8	4.4	4.1	36.982			8	4.1	4.1	34.4605			8	5.9	5.8	99.238
	2	43	5.1	4.4	49.368			43	7.9	7	193.55				43	10.7	8.2	359.734			43	11.8	7.9	368.219			43	12.8	9.6	589.824
	3	26	5.3	4.2	46.746			26	5.2	4.4	50.336				26	7.7	6.5	162.663			26	7.8	5.8	131.196			26	8.8	6.5	185.9
	4	9	5.8	5.2	78.416			9	5.8	5	72.5				9	5.8	4.1	48.749			9	7.9	5.2	106.808			9	7.9	6.8	182.648
	5	25	5.8	5.5	87.725			25	6.8	3.9	51.714				25	7.2	5.3	101.124			25	5.8	5.4	84.564			25	6.6	6.2	126.852
	6	31	5.8	5.5	87.725			31	6.8	6.2	130.696				31	6.5	5.8	109.33			31	8.1	6.4	165.888			31	8.9	8.1	291.964
	7	27	6.1	5.3	85.6745			27	5.5	4.3	50.8475				27	5.4	5.2	73.008			27	4.9	4.2	43.218			27	5.8	5.5	87.725
	8	33	6.2	5.8	104.284			33	6.5	5.4	94.77				33	6.7	6.4	137.216			33	6.5	5.8	109.33	euthanized (weaker)
	9	12	6.3	6	113.4			12	5.5	4.7	60.7475				12	7.4	6.7	166.093			12	7.8	7.3	207.831			12	7.8	6.4	159.744
	10	42	6.6	6.5	139.425			42	4.8	3.8	34.656				42	5.2	4.9	62.426			42	6.5	5.5	98.3125			42	7.2	6.2	138.384
	11	14	6.9	7	169.05			14	8.2	6.1	152.561				14	11.5	8.7	435.217			14	11.9	8.2	400.078			14	12.3	10.3	652.454
	12	48	8.8	7.6	254.144			48	7.5	4.9	90.0375				48	6.7	3.8	48.374			48	6.8	4.2	59.976			48	7.2	5.4	104.976
				Avg	105.211					Avg	87.3533						Avg	145.076					Avg	150.823					Avg	238.155
				SEM	17.2286					SEM	13.9297						SEM	36.5793					SEM	34.5348					SEM	59.7096
						DAYS	Isotype Ab control			PD-1 Ab			Cobi+Reg			Cobi+Reg+PD-1 Ab
							Tumor volume	SEM		Tumor volume	SEM		Tumor volume	SEM		Tumor volume	SEM
						0	97.8	15.6		94.41	19.31		108.04	34		105.21	17.22
						7	419.55	66.1		210.65	79.56		86.98	22.2		87.35	14
						16	1852.06	318.071		427.168	110.744		233	51.38		145.07	37
						18							273.83	59.83		150.82	34.53
						21							668	211.21		238.15	60

## Sheet: Figure S2D
Supplementary figure 2D. Tumor volume of MM363
	Day 0						Day 7						Day 14						Day 21						Day 27
		DMSO						DMSO						DMSO						DMSO						DMSO
		Mice#	Length	Width	Volume			Mice#	Length	Width	Volume			Mice#	Length	Width	Volume			Mice#	Length	Width	Volume			Mice#	Length	Width	Volume
	1	361	7.4	6.5	156.325		1	361	10	7.1	252.05		1	361	11.2	8.2	376.544		1	361	12.4	8.9	491.102			361	13.7	10.2	712.674
	2	352	10.6	5.2	143.312		2	352	12.1	5.7	196.565		2	352	13.2	5.5	199.65		2	352	10.8	5.6	169.344			352	15.6	8.1	511.758
	3	353	7.1	6.5	149.987		3	353	8.3	7	203.35		3	353	9.3	7.4	254.634		3	353	10.1	7	247.45			353	11.2	7.6	323.456
	4	355	8.6	5.7	139.707		4	355	10	5.7	162.45		4	355	10.2	5.9	177.531		4	355	10.8	7	264.6			355	12.8	7.5	360
	5	367	7.1	6.3	140.899		5	367	11.4	9.5	514.425		5	367	11.5	10	575		5	367	13.1	10.5	722.137			367	13.3	12	957.6
	6	368	7.6	6.3	150.822		6	368	9	6.1	167.445		6	368	12.4	5.8	208.568		6	368	11.1	5.7	180.32			368	13.7	5.9	238.448
	7	370	8.4	6.5	177.45		7	370	10	7.6	288.8		7	370	10.5	6.8	242.76		7	370	15	4.9	180.075			370	13.8	9.4	609.684
	8	371	9.2	6.2	176.824		8	371	10	6	180		8	371	10.2	4.8	117.504		8	371	12.5	7.3	333.062			371	16.4	7.1	413.362
				Avg	154.416					Avg	245.636					Avg	269.024					Avg	323.511					Avg	515.873
				SEM	5.33051					SEM	41.337					SEM	51.0384					SEM	68.2932					SEM	83.6088
	Day 0						Day 7						Day 14						Day 21						Day 27
		Cobi+Reg						Cobi+Reg						Cobi+Reg						Cobi+Reg						Cobi+Reg
		Mice#	Length	Width	Volume			Mice#	Length	Width	Volume			Mice#	Length	Width	Volume			Mice#	Length	Width	Volume			Mice#	Length	Width	Volume
	1	362	7.6	6.2	146.072		1	362	7.7	6.5	162.663		1	362	8.3	7.6	239.704		1	362	7.8	6.1	145.119		1	362	8.8	6.8	203.456
	2	363	9.8	5.4	142.884		2	363	12.5	5	156.25		2	363	12.9	5.4	188.082		2	363	13.5	4.7	149.108		2	363	13.8	5.4	201.204
	3	364	7.6	6	136.8		3	364	8.1	8	259.2		3	364	5.7	5.2	77.064		3	364	5.9	5.2	79.768		3	364	7.3	4.9	87.6365
	4	365	8.2	6.2	157.604		4	365	9.3	7	227.85		4	365	11.2	8.1	367.416		4	365	9.2	7.9	287.086		4	365	9.8	8.9	388.129
	5	351	8.2	6	147.6		5	351	9.2	7.5	258.75		5	351	11.8	7.5	331.875		5	351	11.3	8.7	427.648		5	351	12.6	7.6	363.888
	6	356	8.2	6.5	173.225		6	356	7.8	6.5	164.775		6	356	7.8	6.2	149.916		6	356	7.2	6.7	161.604		6	356	8	6.8	184.96
	7	360	8	6.4	163.84		7	360	9	6.7	202.005		7	360	8.1	6.2	155.682		7	360	6.2	5.6	97.216		7	360	7	8	224
	8	373	8.2	6.4	167.936		8	373	7.3	7.1	183.996		8	373	8.1	6.7	181.804		8	373	6.7	6.6	145.926		8	373	8.1	6.3	160.744
				Avg	154.495					Avg	201.936					Avg	211.443					Avg	186.684					Avg	226.752
				SEM	4.61922					SEM	14.9469					SEM	34.3321					SEM	40.754					SEM	35.7343

[truncated: 9 more sheets: Figure S3D, Figure S4D, Figure S6A, Figure S6B, Figure S6D, Figure S6E, Figure S8B, Figure S8C, Figure S8D]
